# Supplementary material for: 1,3-Di-4-pyridylpropane–4,4′-oxy­dibenzoic acid (1/1)
Source: Acta Crystallogr Sect E Struct Rep Online. 2008 Nov 8;64(Pt 12):o2252. doi: 10.1107/S1600536808034971 (PMC2959904; doi:10.1107/S1600536808034971)
Supplement: Supplementary file 1 [file e-64-o2252-sup1.cif]

##############################################################################
###                                                                        ###
###        Electronic paper (Acta Crystallographica Section E)             ###
###                                                                        ###
##############################################################################
#                                                                            #
# This CIF contains the data in a paper accepted for publication in Acta     #
# Crystallographica Section E. It conforms to the requirements of Notes      #
# for Authors for Section E, and has been peer reviewed under the auspices   #
# of the IUCr Commission on Journals.                                        #
#                                                                            #
# Full details of the Crystallographic Information File format               #
# are given in the paper "The Crystallographic Information File (CIF):       #
# a New Standard Archive File for Crystallography" by S. R. Hall, F. H.      #
# Allen and I. D. Brown [Acta Cryst. (1991), A47, 655-685].                  #
#                                                                            #
# The current version of the core CIF dictionary is obtainable from          #
# ftp://ftp.iucr.org/pub/cif_core.dic. The current version number is 2.4.    #
#                                                                            #
# Software is freely available for graphical display of the structure(s) in  #
# this CIF.  For information consult the CIF home page http://www.iucr.org/  #
# cif/home.html                                                              #
#                                                                            #
# This file may be used for bona fide research purposes within the           #
# scientific community so long as proper attribution is given to the journal # 
# article from which it was obtained.                                        #
#                                                                            #
##############################################################################
                                             
data_I
_audit_creation_method     SHELXL-97
_chemical_name_systematic
;
1,3-Di-4-pyridylpropane--4,4'-oxydibenzoic acid (1/1)
;
_chemical_name_common     ?
_chemical_formula_moiety     'C27 H24 N2 O5'
_chemical_formula_sum     'C27 H24 N2 O5'
_chemical_formula_iupac     'C27 H24 N2 O5'
_chemical_formula_weight     456.48
_chemical_melting_point     ?
_symmetry_cell_setting     Triclinic
_symmetry_space_group_name_H-M     'P -1'
loop_
    _symmetry_equiv_pos_as_xyz
    'x, y, z'
    '-x, -y, -z'
_cell_length_a     6.8927(12)
_cell_length_b     11.5788(19)
_cell_length_c     14.974(3)
_cell_angle_alpha     86.638(3)
_cell_angle_beta     81.205(3)
_cell_angle_gamma     73.963(3)
_cell_volume     1134.9(3)
_cell_formula_units_Z     2
_cell_measurement_reflns_used     ?
_cell_measurement_theta_min     1.83
_cell_measurement_theta_max     25.10
_cell_measurement_temperature     293(2)
_exptl_crystal_description     Prism
_exptl_crystal_colour     Colorless
_exptl_crystal_size_max     0.38
_exptl_crystal_size_mid     0.20
_exptl_crystal_size_min     0.16
_exptl_crystal_density_diffrn     1.336
_exptl_crystal_density_meas     ?
_exptl_crystal_density_method     'not measured'
_exptl_crystal_F_000     480
_exptl_absorpt_coefficient_mu     0.093
_exptl_absorpt_correction_type     'Multi-scan'
_exptl_absorpt_process_details     '(SADABS; Sheldrick, 1996)'
_exptl_absorpt_correction_T_min     0.9656
_exptl_absorpt_correction_T_max     0.9853
_exptl_special_details
;
;
_diffrn_ambient_temperature     293(2)
_diffrn_radiation_type     MoK\a
_diffrn_radiation_wavelength     0.71073
_diffrn_radiation_source     'fine-focus sealed tube'
_diffrn_radiation_monochromator     graphite
_diffrn_measurement_device_type     'Bruker SMART CCD'
_diffrn_measurement_method     '\f and \w'
_diffrn_detector_area_resol_mean     ?
_diffrn_reflns_number     5767
_diffrn_reflns_av_R_equivalents     0.0344
_diffrn_reflns_av_sigmaI/netI     0.1033
_diffrn_reflns_theta_min     1.83
_diffrn_reflns_theta_max     25.10
_diffrn_reflns_theta_full     25.10
_diffrn_measured_fraction_theta_max     0.983
_diffrn_measured_fraction_theta_full     0.983
_diffrn_reflns_limit_h_min     -4
_diffrn_reflns_limit_h_max     8
_diffrn_reflns_limit_k_min     -11
_diffrn_reflns_limit_k_max     13
_diffrn_reflns_limit_l_min     -17
_diffrn_reflns_limit_l_max     17
_diffrn_standards_number     ?
_diffrn_standards_interval_count     ?
_diffrn_standards_interval_time     ?
_diffrn_standards_decay_%     ?
_refine_special_details
;
Refinement of <i>F</i>^2^ against ALL reflections. The weighted <i>R</i>-factor
<i>wR</i> and goodness of fit <i>S</i> are based on <i>F</i>^2^, conventional
<i>R</i>-factors <i>R</i> are based on <i>F</i>, with <i>F</i> set to zero for
negative <i>F</i>^2^. The threshold expression of <i>F</i>^2^ >
\s(<i>F</i>^2^) is used only for calculating <i>R</i>-factors(gt) <i>etc</i>.
and is not relevant to the choice of reflections for refinement.
<i>R</i>-factors based on <i>F</i>^2^ are statistically about twice as large
as those based on <i>F</i>, and <i>R</i>- factors based on ALL data will be
even larger.
;
_reflns_number_total     3965
_reflns_number_gt     1530
_reflns_threshold_expression     I>2\s(I)
_refine_ls_structure_factor_coef     Fsqd
_refine_ls_matrix_type     full
_refine_ls_R_factor_all     0.1913
_refine_ls_R_factor_gt     0.0735
_refine_ls_wR_factor_gt     0.1652
_refine_ls_wR_factor_ref     0.2322
_refine_ls_goodness_of_fit_ref     1.008
_refine_ls_restrained_S_all     1.008
_refine_ls_number_reflns     3965
_refine_ls_number_parameters     309
_refine_ls_number_restraints     0
_refine_ls_hydrogen_treatment     constr
_refine_ls_weighting_scheme     calc
_refine_ls_weighting_details
             'calc w=1/[\s^2^(Fo^2^)+(0.09P)^2^+0.05P] where P=(Fo^2^+2Fc^2^)/3'
_atom_sites_solution_hydrogens     geom
_atom_sites_solution_primary     direct
_atom_sites_solution_secondary     difmap
_refine_ls_shift/su_max     0.000
_refine_ls_shift/su_mean     0.000
_refine_diff_density_max     0.637
_refine_diff_density_min     -0.223
_refine_ls_extinction_method     none
_refine_ls_extinction_coef     ?
loop_
    _atom_type_symbol
    _atom_type_description
    _atom_type_scat_dispersion_real
    _atom_type_scat_dispersion_imag
    _atom_type_scat_source
    'C' 'C' 0.0033 0.0016
                         'International Tables Vol C Tables 4.2.6.8 and 6.1.1.4'
    'H' 'H' 0.0000 0.0000
                         'International Tables Vol C Tables 4.2.6.8 and 6.1.1.4'
    'N' 'N' 0.0061 0.0033
                         'International Tables Vol C Tables 4.2.6.8 and 6.1.1.4'
    'O' 'O' 0.0106 0.0060
                         'International Tables Vol C Tables 4.2.6.8 and 6.1.1.4'
_computing_data_collection     'SMART (Bruker, 1997)'
_computing_cell_refinement     'SAINT (Bruker, 1997)'
_computing_data_reduction     'SAINT (Bruker, 1997)'
_computing_structure_solution     'SHELXS97 (Sheldrick, 2008)'
_computing_structure_refinement     'SHELXL97 (Sheldrick, 2008)'
_computing_molecular_graphics     'SHELXTL (Sheldrick, 2008)'
_computing_publication_material     'SHELXTL (Sheldrick, 2008)'
loop_
    _atom_site_type_symbol
    _atom_site_label
    _atom_site_fract_x
    _atom_site_fract_y
    _atom_site_fract_z
    _atom_site_U_iso_or_equiv
    _atom_site_adp_type
    _atom_site_calc_flag
    _atom_site_refinement_flags
    _atom_site_occupancy
    _atom_site_disorder_assembly
    _atom_site_disorder_group
    N N1 -0.1091(7) -0.1160(4) 0.5739(3) 0.0694(12) Uani d . 1 . .
    N N2 0.6798(6) 0.1948(4) 0.9734(2) 0.0664(12) Uani d . 1 . .
    O O1 0.6076(5) 0.3326(3) 0.2752(2) 0.0738(10) Uani d . 1 . .
    O O2 -0.0318(6) 0.1895(3) 0.0761(2) 0.0776(11) Uani d . 1 . .
    H H2 -0.1262 0.1911 0.0483 0.116 Uiso calc R 1 . .
    O O3 -0.1240(6) 0.3872(3) 0.0493(2) 0.0835(12) Uani d . 1 . .
    O O4 0.5299(6) 0.7923(3) 0.5091(3) 0.0970(13) Uani d . 1 . .
    O O5 0.8627(5) 0.7071(3) 0.4860(3) 0.0918(12) Uani d . 1 . .
    H H5 0.8652 0.7642 0.5152 0.138 Uiso calc R 1 . .
    C C1 0.6402(8) 0.1023(4) 0.9399(3) 0.0731(15) Uani d . 1 . .
    H H1 0.7252 0.0259 0.9485 0.088 Uiso calc R 1 . .
    C C2 0.4779(8) 0.1132(4) 0.8923(3) 0.0720(15) Uani d . 1 . .
    H H2A 0.4552 0.0449 0.8711 0.086 Uiso calc R 1 . .
    C C3 0.3505(7) 0.2248(4) 0.8766(3) 0.0563(12) Uani d . 1 . .
    C C4 0.3945(7) 0.3207(4) 0.9109(3) 0.0665(14) Uani d . 1 . .
    H H4 0.3132 0.3982 0.9026 0.080 Uiso calc R 1 . .
    C C5 0.5569(8) 0.3026(4) 0.9570(3) 0.0717(15) Uani d . 1 . .
    H H5A 0.5836 0.3696 0.9783 0.086 Uiso calc R 1 . .
    C C6 0.1679(7) 0.2448(4) 0.8272(3) 0.0726(15) Uani d . 1 . .
    H H6A 0.0457 0.2712 0.8707 0.087 Uiso calc R 1 . .
    H H6B 0.1705 0.3100 0.7837 0.087 Uiso calc R 1 . .
    C C7 0.1503(7) 0.1392(4) 0.7780(3) 0.0723(15) Uani d . 1 . .
    H H7A 0.1395 0.0749 0.8213 0.087 Uiso calc R 1 . .
    H H7B 0.2735 0.1103 0.7355 0.087 Uiso calc R 1 . .
    C C8 -0.0324(7) 0.1698(4) 0.7273(3) 0.0658(14) Uani d . 1 . .
    H H8A -0.1547 0.1987 0.7703 0.079 Uiso calc R 1 . .
    H H8B -0.0214 0.2351 0.6849 0.079 Uiso calc R 1 . .
    C C9 -0.0580(7) 0.0684(4) 0.6761(3) 0.0579(13) Uani d . 1 . .
    C C10 -0.2435(7) 0.0733(4) 0.6501(3) 0.0617(13) Uani d . 1 . .
    H H10 -0.3557 0.1381 0.6664 0.074 Uiso calc R 1 . .
    C C11 -0.2627(8) -0.0177(5) 0.6000(3) 0.0684(14) Uani d . 1 . .
    H H11 -0.3895 -0.0112 0.5829 0.082 Uiso calc R 1 . .
    C C12 0.0675(8) -0.1175(4) 0.5988(3) 0.0741(15) Uani d . 1 . .
    H H12 0.1782 -0.1829 0.5818 0.089 Uiso calc R 1 . .
    C C13 0.1000(8) -0.0295(4) 0.6480(3) 0.0710(15) Uani d . 1 . .
    H H13 0.2295 -0.0365 0.6622 0.085 Uiso calc R 1 . .
    C C14 0.1947(7) 0.4155(4) 0.1356(3) 0.0669(14) Uani d . 1 . .
    H H14 0.1244 0.4808 0.1035 0.080 Uiso calc R 1 . .
    C C15 0.3456(8) 0.4285(4) 0.1817(3) 0.0679(14) Uani d . 1 . .
    H H15 0.3811 0.5007 0.1787 0.081 Uiso calc R 1 . .
    C C16 0.4428(7) 0.3329(4) 0.2322(3) 0.0600(13) Uani d . 1 . .
    C C17 0.3950(7) 0.2251(4) 0.2337(3) 0.0686(15) Uani d . 1 . .
    H H17 0.4633 0.1602 0.2668 0.082 Uiso calc R 1 . .
    C C18 0.2452(7) 0.2132(4) 0.1858(3) 0.0642(14) Uani d . 1 . .
    H H18 0.2123 0.1403 0.1876 0.077 Uiso calc R 1 . .
    C C19 0.1451(7) 0.3072(4) 0.1360(3) 0.0520(12) Uani d . 1 . .
    C C20 -0.0181(8) 0.3011(5) 0.0835(3) 0.0645(14) Uani d . 1 . .
    C C21 0.6111(8) 0.4317(4) 0.3224(3) 0.0572(12) Uani d . 1 . .
    C C22 0.4418(8) 0.5167(4) 0.3598(3) 0.0655(14) Uani d . 1 . .
    H H22 0.3126 0.5129 0.3518 0.079 Uiso calc R 1 . .
    C C23 0.4631(7) 0.6079(4) 0.4093(3) 0.0618(13) Uani d . 1 . .
    H H23 0.3483 0.6667 0.4336 0.074 Uiso calc R 1 . .
    C C24 0.6554(7) 0.6123(4) 0.4232(3) 0.0533(12) Uani d . 1 . .
    C C25 0.8227(7) 0.5255(4) 0.3868(3) 0.0659(14) Uani d . 1 . .
    H H25 0.9519 0.5276 0.3962 0.079 Uiso calc R 1 . .
    C C26 0.8021(7) 0.4350(4) 0.3364(3) 0.0656(13) Uani d . 1 . .
    H H26 0.9168 0.3763 0.3120 0.079 Uiso calc R 1 . .
    C C27 0.6727(9) 0.7134(5) 0.4775(3) 0.0678(14) Uani d . 1 . .
loop_
    _atom_site_aniso_label
    _atom_site_aniso_U_11
    _atom_site_aniso_U_22
    _atom_site_aniso_U_33
    _atom_site_aniso_U_12
    _atom_site_aniso_U_13
    _atom_site_aniso_U_23
    N1 0.055(3) 0.088(3) 0.072(3) -0.025(3) -0.024(2) 0.011(2)
    N2 0.069(3) 0.065(3) 0.075(3) -0.024(2) -0.024(2) -0.006(2)
    O1 0.070(2) 0.069(2) 0.090(3) -0.0147(18) -0.036(2) -0.0197(18)
    O2 0.090(3) 0.060(2) 0.098(3) -0.0266(19) -0.045(2) -0.0052(17)
    O3 0.088(3) 0.066(2) 0.105(3) -0.015(2) -0.055(2) 0.007(2)
    O4 0.073(3) 0.086(3) 0.132(3) -0.001(2) -0.034(3) -0.050(2)
    O5 0.071(3) 0.096(3) 0.119(3) -0.026(2) -0.027(2) -0.041(2)
    C1 0.084(4) 0.060(3) 0.086(4) -0.025(3) -0.032(3) -0.002(3)
    C2 0.086(4) 0.061(3) 0.082(4) -0.027(3) -0.035(3) -0.005(3)
    C3 0.058(3) 0.056(3) 0.058(3) -0.019(3) -0.011(3) -0.011(2)
    C4 0.058(3) 0.057(3) 0.087(4) -0.013(3) -0.019(3) -0.013(3)
    C5 0.073(4) 0.059(3) 0.089(4) -0.019(3) -0.022(3) -0.015(3)
    C6 0.068(4) 0.072(3) 0.083(4) -0.021(3) -0.020(3) -0.014(3)
    C7 0.074(4) 0.074(3) 0.080(4) -0.027(3) -0.026(3) -0.013(3)
    C8 0.062(3) 0.072(3) 0.069(3) -0.018(3) -0.025(3) -0.012(3)
    C9 0.058(4) 0.067(3) 0.053(3) -0.018(3) -0.020(3) -0.004(2)
    C10 0.059(4) 0.059(3) 0.071(3) -0.012(3) -0.026(3) -0.008(2)
    C11 0.054(4) 0.080(3) 0.079(4) -0.019(3) -0.032(3) -0.001(3)
    C12 0.062(4) 0.071(3) 0.084(4) -0.007(3) -0.008(3) -0.019(3)
    C13 0.055(4) 0.075(3) 0.085(4) -0.010(3) -0.021(3) -0.026(3)
    C14 0.078(4) 0.059(3) 0.070(3) -0.019(3) -0.030(3) -0.001(2)
    C15 0.079(4) 0.063(3) 0.077(4) -0.033(3) -0.029(3) -0.003(3)
    C16 0.066(4) 0.059(3) 0.062(3) -0.018(3) -0.024(3) -0.009(2)
    C17 0.075(4) 0.056(3) 0.080(4) -0.012(3) -0.034(3) -0.005(3)
    C18 0.074(4) 0.047(3) 0.080(4) -0.021(3) -0.027(3) -0.003(2)
    C19 0.055(3) 0.050(3) 0.055(3) -0.016(2) -0.014(2) -0.010(2)
    C20 0.066(4) 0.063(3) 0.071(4) -0.022(3) -0.019(3) -0.007(3)
    C21 0.062(4) 0.058(3) 0.059(3) -0.021(3) -0.021(3) -0.002(2)
    C22 0.049(3) 0.079(3) 0.075(4) -0.021(3) -0.019(3) -0.009(3)
    C23 0.056(3) 0.060(3) 0.068(3) -0.002(3) -0.026(3) -0.011(2)
    C24 0.057(3) 0.060(3) 0.050(3) -0.020(3) -0.017(3) -0.005(2)
    C25 0.050(3) 0.078(3) 0.075(4) -0.024(3) -0.008(3) -0.020(3)
    C26 0.047(3) 0.072(3) 0.076(4) -0.009(3) -0.010(3) -0.018(3)
    C27 0.065(4) 0.070(4) 0.075(4) -0.019(3) -0.025(3) -0.007(3)
_geom_special_details
;
All e.s.d.'s (except the e.s.d. in the dihedral angle between two l.s. planes)
are estimated using the full covariance matrix. The cell e.s.d.'s are taken
into account individually in the estimation of e.s.d.'s in distances, angles
and torsion angles; correlations between e.s.d.'s in cell parameters are only
used when they are defined by crystal symmetry. An approximate (isotropic)
treatment of cell e.s.d.'s is used for estimating e.s.d.'s involving l.s.
planes.
;
loop_
    _geom_bond_atom_site_label_1
    _geom_bond_atom_site_label_2
    _geom_bond_site_symmetry_2
    _geom_bond_distance
    _geom_bond_publ_flag
    N1 C12 . 1.321(6) ?
    N1 C11 . 1.352(6) ?
    N2 C1 . 1.320(5) ?
    N2 C5 . 1.333(5) ?
    O1 C16 . 1.387(5) ?
    O1 C21 . 1.390(5) ?
    O2 C20 . 1.333(5) ?
    O2 H2 . 0.8200 ?
    O3 C20 . 1.201(5) ?
    O4 C27 . 1.200(5) ?
    O5 C27 . 1.317(6) ?
    O5 H5 . 0.8200 ?
    C1 C2 . 1.388(6) ?
    C1 H1 . 0.9300 ?
    C2 C3 . 1.377(6) ?
    C2 H2A . 0.9300 ?
    C3 C4 . 1.374(5) ?
    C3 C6 . 1.513(6) ?
    C4 C5 . 1.365(6) ?
    C4 H4 . 0.9300 ?
    C5 H5A . 0.9300 ?
    C6 C7 . 1.505(5) ?
    C6 H6A . 0.9700 ?
    C6 H6B . 0.9700 ?
    C7 C8 . 1.518(6) ?
    C7 H7A . 0.9700 ?
    C7 H7B . 0.9700 ?
    C8 C9 . 1.502(5) ?
    C8 H8A . 0.9700 ?
    C8 H8B . 0.9700 ?
    C9 C13 . 1.372(6) ?
    C9 C10 . 1.379(5) ?
    C10 C11 . 1.375(6) ?
    C10 H10 . 0.9300 ?
    C11 H11 . 0.9300 ?
    C12 C13 . 1.376(6) ?
    C12 H12 . 0.9300 ?
    C13 H13 . 0.9300 ?
    C14 C15 . 1.378(6) ?
    C14 C19 . 1.387(5) ?
    C14 H14 . 0.9300 ?
    C15 C16 . 1.376(6) ?
    C15 H15 . 0.9300 ?
    C16 C17 . 1.374(6) ?
    C17 C18 . 1.384(6) ?
    C17 H17 . 0.9300 ?
    C18 C19 . 1.365(6) ?
    C18 H18 . 0.9300 ?
    C19 C20 . 1.487(6) ?
    C21 C22 . 1.369(6) ?
    C21 C26 . 1.375(6) ?
    C22 C23 . 1.378(5) ?
    C22 H22 . 0.9300 ?
    C23 C24 . 1.387(6) ?
    C23 H23 . 0.9300 ?
    C24 C25 . 1.367(6) ?
    C24 C27 . 1.505(6) ?
    C25 C26 . 1.377(6) ?
    C25 H25 . 0.9300 ?
    C26 H26 . 0.9300 ?
loop_
    _geom_angle_atom_site_label_1
    _geom_angle_atom_site_label_2
    _geom_angle_atom_site_label_3
    _geom_angle_site_symmetry_1
    _geom_angle_site_symmetry_3
    _geom_angle
    _geom_angle_publ_flag
    C12 N1 C11 . . 114.4(4) ?
    C1 N2 C5 . . 116.0(4) ?
    C16 O1 C21 . . 121.5(4) ?
    C20 O2 H2 . . 109.5 ?
    C27 O5 H5 . . 109.5 ?
    N2 C1 C2 . . 123.2(5) ?
    N2 C1 H1 . . 118.4 ?
    C2 C1 H1 . . 118.4 ?
    C3 C2 C1 . . 120.3(4) ?
    C3 C2 H2A . . 119.9 ?
    C1 C2 H2A . . 119.9 ?
    C4 C3 C2 . . 116.0(4) ?
    C4 C3 C6 . . 120.2(4) ?
    C2 C3 C6 . . 123.8(4) ?
    C5 C4 C3 . . 120.2(4) ?
    C5 C4 H4 . . 119.9 ?
    C3 C4 H4 . . 119.9 ?
    N2 C5 C4 . . 124.2(4) ?
    N2 C5 H5A . . 117.9 ?
    C4 C5 H5A . . 117.9 ?
    C7 C6 C3 . . 116.9(4) ?
    C7 C6 H6A . . 108.1 ?
    C3 C6 H6A . . 108.1 ?
    C7 C6 H6B . . 108.1 ?
    C3 C6 H6B . . 108.1 ?
    H6A C6 H6B . . 107.3 ?
    C6 C7 C8 . . 112.9(4) ?
    C6 C7 H7A . . 109.0 ?
    C8 C7 H7A . . 109.0 ?
    C6 C7 H7B . . 109.0 ?
    C8 C7 H7B . . 109.0 ?
    H7A C7 H7B . . 107.8 ?
    C9 C8 C7 . . 115.6(4) ?
    C9 C8 H8A . . 108.4 ?
    C7 C8 H8A . . 108.4 ?
    C9 C8 H8B . . 108.4 ?
    C7 C8 H8B . . 108.4 ?
    H8A C8 H8B . . 107.4 ?
    C13 C9 C10 . . 116.1(4) ?
    C13 C9 C8 . . 123.2(4) ?
    C10 C9 C8 . . 120.6(4) ?
    C11 C10 C9 . . 120.1(4) ?
    C11 C10 H10 . . 120.0 ?
    C9 C10 H10 . . 120.0 ?
    N1 C11 C10 . . 124.2(4) ?
    N1 C11 H11 . . 117.9 ?
    C10 C11 H11 . . 117.9 ?
    N1 C12 C13 . . 125.0(5) ?
    N1 C12 H12 . . 117.5 ?
    C13 C12 H12 . . 117.5 ?
    C9 C13 C12 . . 120.3(5) ?
    C9 C13 H13 . . 119.9 ?
    C12 C13 H13 . . 119.9 ?
    C15 C14 C19 . . 121.6(4) ?
    C15 C14 H14 . . 119.2 ?
    C19 C14 H14 . . 119.2 ?
    C16 C15 C14 . . 118.8(4) ?
    C16 C15 H15 . . 120.6 ?
    C14 C15 H15 . . 120.6 ?
    C17 C16 C15 . . 120.3(4) ?
    C17 C16 O1 . . 115.6(4) ?
    C15 C16 O1 . . 123.7(4) ?
    C16 C17 C18 . . 120.0(4) ?
    C16 C17 H17 . . 120.0 ?
    C18 C17 H17 . . 120.0 ?
    C19 C18 C17 . . 120.7(4) ?
    C19 C18 H18 . . 119.6 ?
    C17 C18 H18 . . 119.6 ?
    C18 C19 C14 . . 118.5(4) ?
    C18 C19 C20 . . 123.6(4) ?
    C14 C19 C20 . . 117.9(4) ?
    O3 C20 O2 . . 123.2(4) ?
    O3 C20 C19 . . 123.7(5) ?
    O2 C20 C19 . . 113.1(4) ?
    C22 C21 C26 . . 120.2(4) ?
    C22 C21 O1 . . 124.9(4) ?
    C26 C21 O1 . . 114.7(4) ?
    C21 C22 C23 . . 119.9(4) ?
    C21 C22 H22 . . 120.0 ?
    C23 C22 H22 . . 120.0 ?
    C22 C23 C24 . . 120.2(4) ?
    C22 C23 H23 . . 119.9 ?
    C24 C23 H23 . . 119.9 ?
    C25 C24 C23 . . 119.2(4) ?
    C25 C24 C27 . . 122.1(4) ?
    C23 C24 C27 . . 118.7(5) ?
    C24 C25 C26 . . 120.8(4) ?
    C24 C25 H25 . . 119.6 ?
    C26 C25 H25 . . 119.6 ?
    C21 C26 C25 . . 119.7(5) ?
    C21 C26 H26 . . 120.1 ?
    C25 C26 H26 . . 120.1 ?
    O4 C27 O5 . . 123.2(5) ?
    O4 C27 C24 . . 124.1(5) ?
    O5 C27 C24 . . 112.7(5) ?
loop_
    _geom_torsion_atom_site_label_1
    _geom_torsion_atom_site_label_2
    _geom_torsion_atom_site_label_3
    _geom_torsion_atom_site_label_4
    _geom_torsion_site_symmetry_1
    _geom_torsion_site_symmetry_2
    _geom_torsion_site_symmetry_3
    _geom_torsion_site_symmetry_4
    _geom_torsion
    _geom_torsion_publ_flag
    C5 N2 C1 C2 . . . . -1.8(7) ?
    N2 C1 C2 C3 . . . . 1.2(8) ?
    C1 C2 C3 C4 . . . . -0.4(7) ?
    C1 C2 C3 C6 . . . . -178.7(5) ?
    C2 C3 C4 C5 . . . . 0.4(7) ?
    C6 C3 C4 C5 . . . . 178.8(4) ?
    C1 N2 C5 C4 . . . . 1.8(7) ?
    C3 C4 C5 N2 . . . . -1.1(8) ?
    C4 C3 C6 C7 . . . . 169.8(4) ?
    C2 C3 C6 C7 . . . . -11.9(7) ?
    C3 C6 C7 C8 . . . . -177.5(4) ?
    C6 C7 C8 C9 . . . . 179.6(4) ?
    C7 C8 C9 C13 . . . . -23.0(7) ?
    C7 C8 C9 C10 . . . . 160.9(4) ?
    C13 C9 C10 C11 . . . . 0.9(7) ?
    C8 C9 C10 C11 . . . . 177.2(4) ?
    C12 N1 C11 C10 . . . . -1.6(7) ?
    C9 C10 C11 N1 . . . . 0.8(7) ?
    C11 N1 C12 C13 . . . . 0.8(7) ?
    C10 C9 C13 C12 . . . . -1.7(7) ?
    C8 C9 C13 C12 . . . . -177.9(4) ?
    N1 C12 C13 C9 . . . . 0.9(8) ?
    C19 C14 C15 C16 . . . . -2.8(8) ?
    C14 C15 C16 C17 . . . . 2.4(8) ?
    C14 C15 C16 O1 . . . . 174.5(4) ?
    C21 O1 C16 C17 . . . . -144.3(4) ?
    C21 O1 C16 C15 . . . . 43.3(7) ?
    C15 C16 C17 C18 . . . . -1.5(8) ?
    O1 C16 C17 C18 . . . . -174.2(4) ?
    C16 C17 C18 C19 . . . . 0.8(8) ?
    C17 C18 C19 C14 . . . . -1.0(7) ?
    C17 C18 C19 C20 . . . . -179.6(4) ?
    C15 C14 C19 C18 . . . . 2.1(7) ?
    C15 C14 C19 C20 . . . . -179.3(4) ?
    C18 C19 C20 O3 . . . . 170.0(5) ?
    C14 C19 C20 O3 . . . . -8.5(7) ?
    C18 C19 C20 O2 . . . . -11.6(7) ?
    C14 C19 C20 O2 . . . . 169.8(4) ?
    C16 O1 C21 C22 . . . . 24.9(7) ?
    C16 O1 C21 C26 . . . . -160.3(4) ?
    C26 C21 C22 C23 . . . . 2.0(7) ?
    O1 C21 C22 C23 . . . . 176.6(4) ?
    C21 C22 C23 C24 . . . . -1.5(7) ?
    C22 C23 C24 C25 . . . . 0.2(7) ?
    C22 C23 C24 C27 . . . . 179.9(4) ?
    C23 C24 C25 C26 . . . . 0.5(7) ?
    C27 C24 C25 C26 . . . . -179.2(4) ?
    C22 C21 C26 C25 . . . . -1.3(7) ?
    O1 C21 C26 C25 . . . . -176.4(4) ?
    C24 C25 C26 C21 . . . . 0.0(7) ?
    C25 C24 C27 O4 . . . . 178.6(5) ?
    C23 C24 C27 O4 . . . . -1.1(8) ?
    C25 C24 C27 O5 . . . . -0.5(7) ?
    C23 C24 C27 O5 . . . . 179.8(4) ?
loop_
    _geom_hbond_atom_site_label_D
    _geom_hbond_atom_site_label_H
    _geom_hbond_atom_site_label_A
    _geom_hbond_site_symmetry_A
    _geom_hbond_distance_DH
    _geom_hbond_distance_HA
    _geom_hbond_distance_DA
    _geom_hbond_angle_DHA
    O2 H2 N2 1_454 0.82 1.86 2.679(5) 173.6
    O5 H5 N1 1_665 0.82 1.75 2.566(5) 175.4
    C4 H4 O3 2_566 0.93 2.55 3.418(6) 154.7
    C5 H5A O3 1_656 0.93 2.48 3.160(6) 130.3
    C12 H12 O4 1_545 0.93 2.45 3.174(7) 135.0
data_global
_journal_date_recd_electronic     2008-09-17
_journal_date_accepted     2008-10-28
_journal_name_full     'Acta Crystallographica, Section E'
_journal_year     2008
_journal_volume     64
_journal_issue     12
_journal_page_first     o2252
_journal_page_last     o2252
_journal_paper_category     QO
_journal_coeditor_code     FL2224
_publ_contact_author_name     'Dong-Sheng li'
_publ_contact_author_address
;
College of Mechanical& Material Engineering, Three Gorges University, Yichang
 443002, People's Republic of China
;
_publ_contact_author_email     lidongsheng1@126.com
_publ_contact_author_fax     '+86-717-6397516'
_publ_contact_author_phone     '+86-717-6397516'
_publ_section_title
;
1,3-Di-4-pyridylpropane--4,4'-oxydibenzoic acid (1/1)
;
loop_
    _publ_author_name
    _publ_author_footnote
    _publ_author_address
    'Dong, Wen-Wen' .
;
College of Mechanical & Materials Engineering, Three Gorges University
Yichang 443002, People's Republic of China
;
    'Li, Dong-Sheng' .
;
College of Mechanical & Materials Engineering, Three Gorges University
Yichang 443002, People's Republic of China
;
    'Zhao, Jun' .
;
College of Mechanical & Materials Engineering, Three Gorges University
Yichang 443002, People's Republic of China
;
    'Tang, Long' .
;
Department of Chemistry and Chemical Engineering
ShaanxiKey Laboratory of Chemical Reaction Engineering
Yan'an University
Yan'an 716000
People's Republic of China
;
    'Hou, Xiang-Yang' .
;
Department of Chemistry and Chemical Engineering
ShaanxiKey Laboratory of Chemical Reaction Engineering
Yan'an University
Yan'an 716000
People's Republic of China
;
