# Supplementary material for: 1,3-Di-4-pyridylpropane–4,4′-oxy­dibenzoic acid (1/1)
Source: Acta Crystallogr Sect E Struct Rep Online. 2008 Nov 8;64(Pt 12):o2252. doi: 10.1107/S1600536808034971 (PMC2959904; doi:10.1107/S1600536808034971)
Supplement: Supplementary file 2 [file e-64-o2252-Isup2.hkl]

# 
# h,k,l, Fc-squared, Fo-squared, sigma(Fo-squared) and status flag 
# 
data_I
_shelx_title ' xb1452 in P-1' 
_shelx_refln_list_code          4 
_shelx_F_calc_maximum      128.82 
_exptl_crystal_F_000       480.00 
_reflns_d_resolution_high  0.8379 
 
loop_ 
 _symmetry_equiv_pos_as_xyz 
 'x, y, z' 
 '-x, -y, -z' 
 
_cell_length_a     6.8927 
_cell_length_b    11.5788 
_cell_length_c    14.9738 
_cell_angle_alpha  86.638 
_cell_angle_beta   81.205 
_cell_angle_gamma  73.963 
 
_shelx_F_squared_multiplier     1.000 
 
loop_ 
 _refln_index_h 
 _refln_index_k 
 _refln_index_l 
 _refln_F_squared_calc 
 _refln_F_squared_meas 
 _refln_F_squared_sigma 
 _refln_observed_status 
   1   0   0      114.91       82.40      5.31 o 
   2   0   0      308.90      323.09     14.56 o 
   3   0   0       61.79       55.16      8.74 o 
   4   0   0      439.00      431.70     23.13 o 
   5   0   0       16.20        9.94      7.37 o 
   6   0   0        7.52       28.61     10.96 o 
   7   0   0        0.00        4.97      9.08 o 
  -7   1   0        6.00       13.36     11.31 o 
  -6   1   0      126.30      110.67     19.87 o 
  -5   1   0      598.59      646.18     34.26 o 
  -4   1   0        2.95        8.57      5.48 o 
  -3   1   0       33.10       34.09      7.88 o 
  -2   1   0       42.47       35.29      6.34 o 
  -1   1   0     7449.26     6830.60     37.63 o 
   0   1   0      177.92      121.80      4.80 o 
   1   1   0       17.41       19.49      1.89 o 
   2   1   0        2.67        0.69      2.23 o 
   3   1   0      299.23      238.98     14.05 o 
   4   1   0     1041.51     1027.52     33.92 o 
   5   1   0        0.48        3.60      5.14 o 
   6   1   0        0.02        1.71      7.71 o 
   7   1   0        0.44        5.82     10.45 o 
  -7   2   0       17.50       37.86     15.59 o 
  -6   2   0      113.50      101.42     19.87 o 
  -5   2   0        0.09       -2.40      7.02 o 
  -4   2   0      173.47      192.04     19.53 o 
  -3   2   0        1.64       -3.60      3.60 o 
  -2   2   0      426.22      408.75     19.36 o 
  -1   2   0       54.44       38.82      6.00 o 
   0   2   0     2485.17     2638.03     15.44 o 
   1   2   0      621.78      468.02     13.88 o 
   2   2   0      670.30      696.43     16.45 o 
   3   2   0      382.50      452.81     13.70 o 
   4   2   0      827.10      828.66     26.72 o 
   5   2   0       30.01       26.26      7.45 o 
   6   2   0        0.06       -0.70      4.54 o 
   7   2   0        0.04        0.50      5.06 o 
   8   2   0        1.09        0.00      7.54 o 
  -7   3   0        8.66       34.09     18.16 o 
  -6   3   0       18.08        3.94     10.45 o 
  -5   3   0        5.22        2.57      7.88 o 
  -4   3   0       14.56       20.21      9.76 o 
  -3   3   0      183.19      209.86     19.19 o 
  -2   3   0       43.16       29.29      6.51 o 
  -1   3   0     2286.89     2300.68     27.94 o 
   0   3   0       19.07       27.03      2.39 o 
   1   3   0      590.52      497.97      8.35 o 
   2   3   0        1.58        1.46      1.52 o 
   3   3   0      224.84      269.92     20.30 o 
   4   3   0      338.01      364.00     14.24 o 
   5   3   0        1.80       -2.39      5.40 o 
   6   3   0       13.75       11.00     11.99 o 
   7   3   0        0.45       -6.00      5.82 o 
   8   3   0        6.28       -0.17      7.37 o 
  -6   4   0        3.76       -3.77     10.28 o 
  -5   4   0        0.81       -0.86      8.05 o 
  -4   4   0       14.67       15.59      9.42 o 
  -3   4   0       15.11       15.93      8.74 o 
  -2   4   0        3.28        2.82      4.45 o 
  -1   4   0        9.88       11.21      2.42 o 
   0   4   0      118.43      131.40      5.21 o 
   1   4   0        0.23        1.46      1.32 o 
   2   4   0      953.16     1001.34     22.78 o 
   3   4   0       29.77       23.27      3.58 o 
   4   4   0       58.82       58.03      6.46 o 
   5   4   0       67.27       66.23      8.07 o 
   6   4   0       32.93       31.52     11.65 o 
   7   4   0        2.98        2.57      8.05 o 
   8   4   0       11.44        5.14      9.08 o 
  -6   5   0        6.49       -8.22     11.31 o 
  -5   5   0       12.73       14.56     10.11 o 
  -4   5   0       62.08       37.17     13.53 o 
  -3   5   0       23.25        4.28      6.51 o 
  -2   5   0      143.99      166.52     11.55 o 
  -1   5   0       18.29       17.50      3.22 o 
   0   5   0        5.95        8.24      2.58 o 
   1   5   0      221.01      204.71     13.02 o 
   2   5   0       43.08       48.49      3.58 o 
   3   5   0      186.09      181.27      8.39 o 
   4   5   0       25.37       29.29      9.42 o 
   5   5   0       17.73       15.08      7.71 o 
   6   5   0        1.78       -1.03      6.34 o 
   7   5   0       51.21       39.57     13.02 o 
   8   5   0        0.37        3.08      8.39 o 
  -6   6   0        4.26        5.48     12.68 o 
  -5   6   0       22.07       22.10     13.02 o 
  -4   6   0        1.91        1.54      8.39 o 
  -3   6   0        2.85       -0.59      4.21 o 
  -2   6   0      117.72      133.88     18.42 o 
  -1   6   0      100.80       98.98     11.92 o 
   0   6   0        0.84        0.00      1.71 o 
   1   6   0      142.51      126.50      7.79 o 
   2   6   0     2703.71     2988.79     27.98 o 
   3   6   0      123.02      103.30     13.88 o 
   4   6   0       72.87       65.10     12.68 o 
   5   6   0       47.65       44.88     12.68 o 
   6   6   0      106.23       87.03     17.64 o 
   7   6   0       64.86       84.97     19.36 o 
   8   6   0        0.07       -0.17      8.05 o 
  -5   7   0        0.82       -3.43     12.16 o 
  -4   7   0       32.72       15.59     12.85 o 
  -3   7   0       14.79       13.28      8.22 o 
  -2   7   0        0.09       -1.84      3.00 o 
  -1   7   0       30.95       19.52      3.92 o 
   0   7   0        0.50        1.06      3.63 o 
   1   7   0      306.67      288.18      9.52 o 
   2   7   0       85.03       92.34     12.85 o 
   3   7   0        3.56       15.93      7.20 o 
   4   7   0        0.12        4.11      5.65 o 
   5   7   0        0.74        2.23      5.65 o 
   6   7   0       53.85       59.62     16.45 o 
   7   7   0       15.85       26.04     12.85 o 
  -5   8   0       30.45       21.24     16.79 o 
  -4   8   0        1.31       -1.54      9.42 o 
  -3   8   0       67.44       60.37     21.33 o 
  -2   8   0        5.54       10.04      5.45 o 
  -1   8   0        1.91       -5.24      3.49 o 
   0   8   0      163.19      172.30      8.78 o 
   1   8   0        9.85        7.37      3.99 o 
   2   8   0        0.57        0.17      5.14 o 
   3   8   0       16.48       16.45      8.57 o 
   4   8   0       82.39       69.72     14.90 o 
   5   8   0        4.76       18.84     10.11 o 
   6   8   0        0.64       -4.11      5.65 o 
   7   8   0        0.27       -4.63      8.39 o 
  -4   9   0        2.81        8.74     11.65 o 
  -3   9   0        0.46        0.29      5.71 o 
  -2   9   0        2.37        3.38      4.84 o 
  -1   9   0       50.60       65.96     12.33 o 
   0   9   0       70.49       60.09      8.83 o 
   1   9   0      280.54      271.31     21.84 o 
   2   9   0        1.97        5.82      7.20 o 
   3   9   0        1.36       -4.97      6.00 o 
   4   9   0       39.94       46.43     13.88 o 
   5   9   0        1.26        2.06      9.08 o 
   6   9   0       36.18       59.96     16.79 o 
   7   9   0       18.73       24.84     14.22 o 
  -3  10   0        1.29        9.96      7.86 o 
  -2  10   0        1.77       -2.96      4.93 o 
  -1  10   0       19.17       25.78      8.24 o 
   0  10   0      200.28      238.29     24.50 o 
   1  10   0       89.41       99.19     16.96 o 
   2  10   0       10.77        9.25      8.22 o 
   3  10   0        0.35       -1.37      7.54 o 
   4  10   0        3.68       11.99     10.28 o 
   5  10   0       61.03       49.17     15.08 o 
   6  10   0       12.96       11.82     11.31 o 
  -2  11   0        0.39       -1.97      6.68 o 
  -1  11   0       34.91       27.75     12.16 o 
   0  11   0       43.16       38.03     13.02 o 
   1  11   0        0.17       -2.91      7.20 o 
   2  11   0        0.12       -2.06      7.37 o 
   3  11   0       69.37       71.78     17.82 o 
   4  11   0       22.17       30.15     12.68 o 
   5  11   0        2.66        9.94     11.65 o 
   6  11   0        1.01       -6.68     10.62 o 
  -1  12   0       20.50       15.76     13.36 o 
   0  12   0        5.88       10.45     10.11 o 
   1  12   0        9.62        5.14      9.08 o 
   2  12   0        1.96        8.91      9.25 o 
   3  12   0        5.95       -0.86      8.39 o 
   4  12   0        0.03        9.76     11.48 o 
   5  12   0        2.43        3.77     11.14 o 
   0  13   0        1.30       10.45     11.82 o 
   1  13   0        1.94        0.51      9.59 o 
   2  13   0        3.83        9.76     11.48 o 
   3  13   0        0.35       -6.85      7.88 o 
   4  13   0        1.31       -1.71     10.28 o 
  -4 -13   1        4.76       -0.17     10.28 o 
  -3 -13   1        6.94        5.48     11.65 o 
  -2 -13   1        5.62       32.21     14.90 o 
  -1 -13   1        5.53       -0.34      8.91 o 
   0 -13   1        1.22      -10.62      8.22 o 
  -5 -12   1        1.58        2.74     11.65 o 
  -4 -12   1        0.52        4.45     10.62 o 
  -3 -12   1        2.01        5.14     10.28 o 
  -2 -12   1        3.52        2.23      8.57 o 
  -1 -12   1        6.87       -3.25      8.22 o 
   0 -12   1       17.28       15.08     10.28 o 
   1 -12   1        5.16        2.74     10.11 o 
  -6 -11   1        0.01       -6.68      9.59 o 
  -5 -11   1       62.61       51.39     16.79 o 
  -4 -11   1       67.39       65.44     17.13 o 
  -3 -11   1       15.17        7.02     10.28 o 
  -2 -11   1        0.02        7.20      8.57 o 
  -1 -11   1      322.19      310.93     28.78 o 
   0 -11   1        6.19        5.48      7.88 o 
   1 -11   1        7.29       10.79      8.91 o 
   2 -11   1        3.25       -2.91      7.20 o 
  -6 -10   1       29.96       20.90     15.25 o 
  -5 -10   1       62.84       80.00     19.19 o 
  -4 -10   1       23.56       14.22     10.45 o 
  -3 -10   1        0.11       -5.14      7.02 o 
  -2 -10   1        6.64       -1.30      4.07 o 
  -1 -10   1        1.04        6.34      7.20 o 
   0 -10   1      321.60      343.48     28.27 o 
   1 -10   1        9.38        8.74      8.39 o 
   2 -10   1        1.52        5.02     12.93 o 
   3 -10   1       14.25       24.51      9.61 o 
  -7  -9   1       37.76       31.18     15.59 o 
  -6  -9   1        5.61        5.82     10.62 o 
  -5  -9   1       46.72       58.59     15.76 o 
  -4  -9   1        3.38       -8.05      6.00 o 
  -3  -9   1        1.41       -1.37      6.85 o 
  -2  -9   1        6.97        0.86      6.68 o 
  -1  -9   1      113.58      151.50     11.32 o 
   0  -9   1        3.72        6.34      5.82 o 
   1  -9   1       83.63       73.23     10.68 o 
   2  -9   1        3.94        2.38      4.74 o 
   3  -9   1       91.60      109.41     14.67 o 
   4  -9   1        2.74        0.69     11.65 o 
  -7  -8   1       37.08       56.19     18.84 o 
  -6  -8   1        7.57       19.02     11.99 o 
  -5  -8   1        3.23       -0.34      7.20 o 
  -4  -8   1        2.05       11.82      8.74 o 
  -3  -8   1       58.55       41.63     11.48 o 
  -2  -8   1      427.50      477.78     27.24 o 
  -1  -8   1        1.70        0.28      4.11 o 
   0  -8   1       61.83       59.83      6.45 o 
   1  -8   1        9.93        8.65      4.46 o 
   2  -8   1        2.89        0.89      4.05 o 
   3  -8   1       31.40       34.56      8.44 o 
   4  -8   1        0.41        2.23     10.11 o 
   5  -8   1        0.73       -3.08     12.68 o 
  -7  -7   1       45.53       59.96     17.64 o 
  -6  -7   1        1.96       -3.25      8.39 o 
  -5  -7   1       12.50        5.31      8.05 o 
  -4  -7   1       84.18       93.71     15.42 o 
  -3  -7   1      233.91      289.00     21.07 o 
  -2  -7   1       70.27       94.05     13.36 o 
  -1  -7   1      352.83      321.64     15.12 o 
   0  -7   1       42.22       35.75      6.59 o 
   1  -7   1       17.25       23.67      4.52 o 
   2  -7   1       54.49       61.71      6.89 o 
   3  -7   1        2.35        9.64      5.51 o 
   4  -7   1        5.38        0.17     10.45 o 
   5  -7   1        0.03        0.86     10.96 o 
  -7  -6   1       28.61       22.78     12.51 o 
  -6  -6   1       42.25       29.64     11.14 o 
  -5  -6   1       14.99       43.68     13.02 o 
  -4  -6   1        8.96       15.25      7.54 o 
  -3  -6   1        2.00        0.69      3.60 o 
  -2  -6   1       11.07       17.30      6.00 o 
  -1  -6   1        7.79       11.30      2.73 o 
   0  -6   1       51.10       61.79      5.13 o 
   1  -6   1        3.39        3.11      2.10 o 
   2  -6   1       25.11       30.48      4.71 o 
   3  -6   1        0.48        3.60      4.44 o 
   4  -6   1        7.73       -5.65      7.88 o 
   5  -6   1        0.15       11.99     11.14 o 
   6  -6   1        0.53        3.60     12.85 o 
  -8  -5   1        7.83       -2.23      7.71 o 
  -7  -5   1        0.00       13.36      8.74 o 
  -6  -5   1        7.57        0.51      5.82 o 
  -5  -5   1        0.28       -3.08      3.94 o 
  -4  -5   1      192.93      219.79     19.87 o 
  -3  -5   1        6.55        1.37      3.43 o 
  -2  -5   1     1191.03     1429.93     37.00 o 
  -1  -5   1      658.57      627.95     12.71 o 
   0  -5   1       86.41       92.58      7.82 o 
   1  -5   1     1103.01     1173.36     18.52 o 
   2  -5   1       96.91      114.32     20.90 o 
   3  -5   1      102.71      109.30     16.79 o 
   4  -5   1        9.94       10.79      8.57 o 
   5  -5   1       14.45       16.62      9.94 o 
   6  -5   1        0.03       17.47     13.88 o 
  -8  -4   1        0.10        4.80      9.59 o 
  -7  -4   1        0.05       -0.51      7.02 o 
  -6  -4   1        0.41        6.68      6.17 o 
  -5  -4   1       11.65        6.85      6.51 o 
  -4  -4   1      115.14      130.08     12.08 o 
  -3  -4   1       62.44       58.02     10.71 o 
  -2  -4   1        0.02       -1.20      1.71 o 
  -1  -4   1      412.04      385.94      9.34 o 
   0  -4   1      522.14      547.14     10.18 o 
   1  -4   1        0.15       -0.04      1.50 o 
   2  -4   1      707.51      848.93     22.24 o 
   3  -4   1       86.78       84.80     14.22 o 
   4  -4   1        0.71        2.57      5.48 o 
   5  -4   1        4.47       -7.54      6.68 o 
   6  -4   1        1.36       20.90     13.70 o 
  -8  -3   1        0.51       -5.31      6.85 o 
  -7  -3   1        0.20       -2.91      5.82 o 
  -6  -3   1        4.96       -0.12      9.59 o 
  -5  -3   1       15.62       21.63      5.69 o 
  -4  -3   1      207.38      231.47     12.25 o 
  -3  -3   1     1405.24     1548.89     32.21 o 
  -2  -3   1     1047.68     1011.89     12.74 o 
  -1  -3   1       16.59       19.70      4.45 o 
   0  -3   1        0.21        2.80      1.25 o 
   1  -3   1      446.48      511.78     12.58 o 
   2  -3   1       82.42       76.12      7.22 o 
   3  -3   1       25.10       14.22      6.85 o 
   4  -3   1       61.75       56.53     12.85 o 
   5  -3   1      177.82      177.48     22.96 o 
   6  -3   1        2.03       25.18     12.85 o 
   7  -3   1        0.90        4.28     11.65 o 
  -7  -2   1        0.66        1.67      9.51 o 
  -6  -2   1        0.08        4.39      4.28 o 
  -5  -2   1      175.47      196.66     17.64 o 
  -4  -2   1        2.92        0.69      3.94 o 
  -3  -2   1       67.92       58.24      5.68 o 
  -2  -2   1      817.35      782.50     22.01 o 
  -1  -2   1        6.01        2.40      1.71 o 
   0  -2   1    12357.65    11570.94     55.57 o 
   1  -2   1      325.58      292.14     10.11 o 
   2  -2   1      993.40     1015.36     29.98 o 
   3  -2   1       72.60       50.02      9.42 o 
   4  -2   1        2.79       -1.88      5.14 o 
   5  -2   1      132.23      164.12     21.07 o 
   6  -2   1        0.05        9.94     10.28 o 
   7  -2   1        2.37      -14.22     10.28 o 
  -7  -1   1        0.13       -0.86      8.74 o 
  -6  -1   1       11.05       10.79      8.91 o 
  -5  -1   1       43.39       57.05     11.82 o 
  -4  -1   1      115.23      100.39     12.16 o 
  -3  -1   1       55.61       56.88      8.22 o 
  -2  -1   1       28.64       42.14      5.14 o 
  -1  -1   1      179.85      157.61      4.61 o 
   0  -1   1       90.02       68.36      2.10 o 
   1  -1   1     6160.07     6271.38     34.83 o 
   2  -1   1       19.80       16.79      4.80 o 
   3  -1   1        0.87       -2.91      3.25 o 
   4  -1   1      186.68      175.42     17.30 o 
   5  -1   1      119.84      123.00     18.33 o 
   6  -1   1        0.05        4.45      8.05 o 
   7  -1   1        0.02       -0.69     11.14 o 
  -7   0   1        3.03       10.11     11.82 o 
  -6   0   1        0.33       -9.76      6.68 o 
  -5   0   1      409.99      402.07     25.87 o 
  -4   0   1        0.09       -1.71      3.94 o 
  -3   0   1       73.17       65.95      9.25 o 
  -2   0   1      223.85      249.43     12.68 o 
  -1   0   1        3.88        5.65      2.06 o 
   1   0   1        1.36        0.86      1.54 o 
   2   0   1      512.47      496.29     17.99 o 
   3   0   1      854.79      820.41     27.92 o 
   4   0   1        8.35        5.14      4.80 o 
   5   0   1       40.36       48.48     11.82 o 
   6   0   1       86.39       71.95     15.08 o 
   7   0   1        2.00       -7.54      8.05 o 
  -7   1   1       19.84       16.10     13.36 o 
  -5   1   1        9.16       20.04      8.74 o 
  -4   1   1        3.59        6.68      6.34 o 
  -3   1   1      140.13      161.89     14.56 o 
  -2   1   1       56.08       46.94      7.37 o 
  -1   1   1      834.52      958.82     22.44 o 
   1   1   1     1770.09     1646.45     15.06 o 
   2   1   1       12.42       17.99      4.11 o 
   3   1   1      652.38      735.26     24.50 o 
   4   1   1      105.12      113.75     12.85 o 
   5   1   1        2.24        8.74      5.65 o 
   6   1   1        0.09       -9.51      6.34 o 
   7   1   1       13.28       35.98     12.51 o 
   8   1   1       31.73       28.80     19.62 o 
  -7   2   1        0.04       -1.37      9.94 o 
  -6   2   1       19.30       -0.86      9.76 o 
  -5   2   1        0.78       14.39      9.08 o 
  -4   2   1        9.89        3.43      6.85 o 
  -3   2   1      107.28      102.27     13.19 o 
  -2   2   1       53.86       49.34      8.57 o 
  -1   2   1      134.44      146.58      7.97 o 
   0   2   1        0.00       -0.31      0.95 o 
   1   2   1      294.29      251.39      6.60 o 
   2   2   1      162.75      131.95      5.93 o 
   3   2   1      161.79      126.15     21.84 o 
   4   2   1      397.14      472.29     16.78 o 
   5   2   1        0.41       -2.19      3.33 o 
   6   2   1       31.15       48.79      8.63 o 
   7   2   1        6.65       -5.59      4.53 o 
   8   2   1        0.56       -1.03      7.71 o 
  -7   3   1       43.15       10.62     14.90 o 
  -6   3   1       26.31       35.29     14.56 o 
  -5   3   1      111.29      155.04     22.61 o 
  -4   3   1        0.40       -5.14      4.63 o 
  -3   3   1      291.69      326.52     21.93 o 
  -2   3   1     1414.58     1586.16     41.97 o 
  -1   3   1       73.64       66.01      8.91 o 
   0   3   1       25.82       19.53      2.46 o 
   1   3   1      287.22      276.95      8.39 o 
   2   3   1      377.15      394.50      9.92 o 
   3   3   1      217.79      216.27      9.05 o 
   4   3   1      546.07      598.51     18.30 o 
   5   3   1       44.82       57.69      8.11 o 
   6   3   1        0.54        1.67      4.22 o 
   7   3   1       15.36       16.62     10.45 o 
   8   3   1        0.06        5.48      8.05 o 
  -6   4   1        4.66       -1.20     11.31 o 
  -5   4   1       29.04       54.82     15.59 o 
  -4   4   1       26.90       30.66     12.16 o 
  -3   4   1      215.95      305.10     22.78 o 
  -2   4   1      173.83      190.53     11.74 o 
  -1   4   1        6.81        5.78      1.85 o 
   0   4   1       11.11        9.65      1.83 o 
   1   4   1        7.16        5.79      2.12 o 
   2   4   1       14.69       17.52      2.82 o 
   3   4   1       74.69       63.63      5.57 o 
   4   4   1        0.16       -2.75      2.34 o 
   5   4   1        3.79        0.65      5.05 o 
   6   4   1        6.90       10.28      8.22 o 
   7   4   1       18.59       21.41      9.94 o 
   8   4   1        3.34        2.23      9.25 o 
  -6   5   1        1.92      -15.93     10.62 o 
  -5   5   1        2.34       19.02     13.19 o 
  -4   5   1       17.32       13.88      8.91 o 
  -3   5   1        0.03        3.60      6.00 o 
  -2   5   1       98.22      119.57     10.47 o 
  -1   5   1     1545.88     1578.69     19.47 o 
   0   5   1      107.39      120.06      5.44 o 
   1   5   1      671.11      667.84     14.93 o 
   2   5   1      104.89      114.85      6.32 o 
   3   5   1       45.16       46.86      4.89 o 
   4   5   1      108.68      113.81      8.37 o 
   5   5   1       48.43       59.10     12.85 o 
   6   5   1       27.82        0.69      7.20 o 
   7   5   1        2.12        1.88      7.20 o 
   8   5   1       12.20       16.27     11.31 o 
  -6   6   1        0.41       -7.71     14.05 o 
  -5   6   1        0.02      -13.88      9.25 o 
  -4   6   1        1.39        6.51      9.08 o 
  -3   6   1       21.43       13.22      8.22 o 
  -2   6   1       87.64       80.39     10.79 o 
  -1   6   1        3.05        2.96      2.34 o 
   0   6   1        1.54        2.79      3.91 o 
   1   6   1      104.02      108.76      7.49 o 
   2   6   1       12.88       17.32      3.60 o 
   3   6   1      240.95      231.72      8.75 o 
   4   6   1       32.76       49.34     10.79 o 
   5   6   1        0.72       -1.03      4.97 o 
   6   6   1       36.05       19.87      9.59 o 
   7   6   1       15.61       23.81     12.68 o 
   8   6   1        0.02        2.91      9.42 o 
  -5   7   1       23.02       15.25     13.53 o 
  -4   7   1       40.84        7.54     11.48 o 
  -3   7   1        2.69        4.61      4.90 o 
  -2   7   1       31.98       38.88      7.69 o 
  -1   7   1        8.53        1.21      5.14 o 
   0   7   1      217.21      200.58     10.62 o 
   1   7   1       34.00       37.11      4.44 o 
   2   7   1      116.02      116.11      7.75 o 
   3   7   1      143.31      152.29     16.96 o 
   4   7   1       16.59       13.02      7.20 o 
   5   7   1      355.33      434.10     29.47 o 
   6   7   1        2.98        2.06      7.20 o 
   7   7   1       20.22        4.97     10.28 o 
  -5   8   1        1.07       11.14     13.19 o 
  -4   8   1        8.51       14.56     14.73 o 
  -3   8   1        3.16        5.91      5.84 o 
  -2   8   1       12.54       13.15      5.75 o 
  -1   8   1      154.27      153.07     19.70 o 
   0   8   1       78.55       65.53      8.71 o 
   1   8   1       14.51       16.33      3.74 o 
   2   8   1       44.02       50.19     11.99 o 
   3   8   1       82.23      109.47     16.62 o 
   4   8   1       17.31        3.08      6.00 o 
   5   8   1        0.04       -2.74      5.31 o 
   6   8   1       32.42       18.50      9.76 o 
   7   8   1        5.63        2.23      8.57 o 
  -4   9   1        0.17       -7.88     11.99 o 
  -3   9   1        1.75       -2.58      7.11 o 
  -2   9   1       19.32       10.75      6.94 o 
  -1   9   1       46.95       34.05     15.08 o 
   0   9   1      120.34      136.33     14.65 o 
   1   9   1       52.12       35.46     10.79 o 
   2   9   1        9.13       12.16      7.37 o 
   3   9   1        6.47       -1.88      6.51 o 
   4   9   1       84.02      116.49     19.19 o 
   5   9   1       33.08       14.56      8.91 o 
   6   9   1      207.62      210.37     27.58 o 
   7   9   1        5.10        5.82     10.11 o 
  -3  10   1        7.75        3.82      7.92 o 
  -2  10   1        1.13       -3.47      5.67 o 
  -1  10   1      168.39      184.32     16.09 o 
   0  10   1       80.31       97.99     17.99 o 
   1  10   1       84.31       84.80     16.62 o 
   2  10   1        3.31        2.91      7.20 o 
   3  10   1        0.04       -1.88      6.68 o 
   4  10   1       39.37       47.80     14.73 o 
   5  10   1       66.40       90.79     18.84 o 
   6  10   1        5.27        8.74      9.08 o 
   7  10   1        0.09       -1.37      8.74 o 
  -2  11   1        8.69        1.50      6.23 o 
  -1  11   1      176.23      199.75     25.53 o 
   0  11   1        2.66       14.90     10.11 o 
   1  11   1        1.59        5.31      7.71 o 
   2  11   1       10.95       17.82     10.62 o 
   3  11   1       15.07        5.14      8.91 o 
   4  11   1        5.27        2.74      8.39 o 
   5  11   1        0.46       -2.57      9.76 o 
   6  11   1        6.97        0.34      8.91 o 
  -1  12   1        3.02       -5.14      8.91 o 
   0  12   1       14.30       15.25     11.31 o 
   1  12   1        2.71       15.76     10.96 o 
   2  12   1       14.41       -0.17      7.20 o 
   3  12   1        8.01       -2.74      7.71 o 
   4  12   1        1.63       13.19     12.33 o 
   5  12   1        5.74        1.54     10.79 o 
   0  13   1        1.99       19.53     11.48 o 
   1  13   1        0.97       -1.54      8.39 o 
   2  13   1        0.04      -10.54      7.02 o 
   3  13   1       19.06        6.34     11.82 o 
   4  13   1        0.05       -6.34     10.11 o 
  -4 -13   2        4.55       -1.71     12.33 o 
  -3 -13   2        2.85       18.67     12.68 o 
  -2 -13   2        6.44       16.27     11.65 o 
  -1 -13   2       17.06       10.45     10.28 o 
   0 -13   2        0.14        0.00      9.25 o 
  -5 -12   2        0.49        4.97     11.82 o 
  -4 -12   2       12.62       21.76     14.22 o 
  -3 -12   2        4.53        0.17      8.74 o 
  -2 -12   2       18.41       17.47     10.96 o 
  -1 -12   2        1.62       -0.51      8.57 o 
   0 -12   2      129.02      166.86     23.81 o 
   1 -12   2        5.36       -1.54      9.94 o 
  -6 -11   2       26.00       50.02     19.53 o 
  -5 -11   2       19.36       -0.51     10.28 o 
  -4 -11   2        5.07       10.79     11.14 o 
  -3 -11   2        3.56        1.79      4.93 o 
  -2 -11   2       40.77       56.36     14.90 o 
  -1 -11   2        0.20       -8.48      5.65 o 
   0 -11   2       33.75       33.75     12.51 o 
   1 -11   2        3.17       12.16      8.91 o 
   2 -11   2        2.04       -8.05      6.51 o 
  -6 -10   2       14.04        3.77     12.33 o 
  -5 -10   2       13.01       -3.94      9.08 o 
  -4 -10   2        0.15        5.82      9.08 o 
  -3 -10   2        5.13        8.91      8.39 o 
  -2 -10   2        0.00        5.90      4.27 o 
  -1 -10   2       14.54        5.84      4.75 o 
   0 -10   2        0.22       -2.91      5.31 o 
   1 -10   2       26.20       26.04     11.48 o 
   2 -10   2        0.01       -2.34      5.34 o 
   3 -10   2        2.38        9.90      8.27 o 
  -7  -9   2        1.52       -0.34     10.62 o 
  -6  -9   2        0.61        5.31     10.45 o 
  -5  -9   2        5.44       -0.51      9.42 o 
  -4  -9   2       10.84       11.65      9.76 o 
  -3  -9   2        4.55        3.08      8.05 o 
  -2  -9   2       94.72      125.02     11.61 o 
  -1  -9   2       13.89        8.84      4.88 o 
   0  -9   2      294.46      304.83     25.10 o 
   1  -9   2       45.14       48.94      8.71 o 
   2  -9   2        0.85        0.04      4.45 o 
   3  -9   2        1.77       -4.04      6.13 o 
   4  -9   2        9.27        2.57     11.82 o 
  -7  -8   2       19.73       22.44     14.90 o 
  -6  -8   2       41.26       65.61     18.33 o 
  -5  -8   2       20.41       18.67     11.14 o 
  -4  -8   2        8.45       -3.08      6.34 o 
  -3  -8   2       34.54       59.10     13.19 o 
  -2  -8   2       38.74       60.30     12.51 o 
  -1  -8   2      255.09      246.98     12.87 o 
   0  -8   2       59.10       68.47     13.54 o 
   1  -8   2       61.13       52.65      8.65 o 
   2  -8   2        0.26       -2.04      3.92 o 
   3  -8   2        0.69        4.79      5.99 o 
   4  -8   2       37.59       37.52     13.19 o 
   5  -8   2        5.64        7.37     15.59 o 
  -7  -7   2       22.11       43.51     16.10 o 
  -6  -7   2        0.45       -1.88      8.39 o 
  -5  -7   2        1.28        4.80      8.22 o 
  -4  -7   2       12.00        7.54      8.22 o 
  -3  -7   2        0.01       -0.86      5.31 o 
  -2  -7   2       38.63       41.63      9.76 o 
  -1  -7   2      241.97      265.39     10.59 o 
   0  -7   2       81.82       79.27      8.57 o 
   1  -7   2       39.50       34.38      5.88 o 
   2  -7   2       26.03       18.54      4.67 o 
   3  -7   2        2.18       -0.09      4.27 o 
   4  -7   2        0.02       -2.91      9.59 o 
   5  -7   2        0.14      -15.16     10.11 o 
  -7  -6   2       19.03        9.59      9.94 o 
  -6  -6   2       76.83       69.89     16.79 o 
  -5  -6   2       10.60        6.34      7.88 o 
  -4  -6   2       28.33       16.10      7.71 o 
  -3  -6   2       10.12        6.00      4.45 o 
  -2  -6   2      312.30      307.33     19.02 o 
  -1  -6   2      121.51      115.22      9.59 o 
   0  -6   2       98.74      103.33      6.25 o 
   1  -6   2       37.62       37.47      6.75 o 
   2  -6   2       85.00      114.52      8.08 o 
   3  -6   2        0.17        1.11      4.12 o 
   4  -6   2        6.39        0.17      8.57 o 
   5  -6   2       13.61       -7.88      9.59 o 
   6  -6   2        0.66       16.45     13.36 o 
  -7  -5   2        8.23        4.63     10.28 o 
  -6  -5   2       10.18       20.56     10.96 o 
  -5  -5   2        8.20        4.97      6.17 o 
  -4  -5   2       59.06       64.58     12.51 o 
  -3  -5   2       49.59       52.76     10.28 o 
  -2  -5   2      129.12      172.34     14.39 o 
  -1  -5   2       61.49       55.22     22.27 o 
   0  -5   2        0.89       -0.53      1.39 o 
   1  -5   2       40.34       26.66      4.90 o 
   2  -5   2      291.12      359.21     11.69 o 
   3  -5   2        0.20        2.06      5.65 o 
   4  -5   2       17.81        0.17      7.02 o 
   5  -5   2        3.93        3.43      9.76 o 
   6  -5   2       25.71       38.20     16.27 o 
  -7  -4   2        4.97       -1.20      7.20 o 
  -6  -4   2        0.27       -2.23      6.51 o 
  -5  -4   2       62.07      100.90     16.79 o 
  -4  -4   2       63.84       68.60      6.87 o 
  -3  -4   2       21.91       23.27      3.77 o 
  -2  -4   2       99.17      138.25     11.99 o 
  -1  -4   2      482.96      435.76      8.09 o 
   0  -4   2      352.82      403.34      9.11 o 
   1  -4   2      683.62      786.61     14.12 o 
   2  -4   2      443.91      461.01     12.37 o 
   3  -4   2        9.11        9.94      7.54 o 
   4  -4   2      219.30      162.40     20.21 o 
   5  -4   2       15.36       33.06     12.85 o 
   6  -4   2       48.07       45.40     16.96 o 
  -7  -3   2        4.33        2.40      7.02 o 
  -6  -3   2       12.29        7.88      7.20 o 
  -5  -3   2        6.65        3.44      3.99 o 
  -4  -3   2        6.25        4.57      5.05 o 
  -3  -3   2      234.31      256.47      9.92 o 
  -2  -3   2      250.00      215.84      6.37 o 
  -1  -3   2      171.30      191.01     10.45 o 
   0  -3   2      261.75      228.67      6.02 o 
   1  -3   2       60.61       58.48      4.16 o 
   2  -3   2      693.77      731.50     14.64 o 
   3  -3   2      329.81      385.79     23.47 o 
   4  -3   2        1.84       -0.34      4.63 o 
   5  -3   2       63.60       63.21     15.59 o 
   6  -3   2      111.27      126.26     22.61 o 
   7  -3   2        2.04       -7.54      9.94 o 
  -7  -2   2        1.99       -2.40      6.51 o 
  -6  -2   2       11.80       -7.02      6.85 o 
  -5  -2   2       17.41       20.73      7.20 o 
  -4  -2   2      200.29      180.39     14.90 o 
  -3  -2   2      154.24      120.60      9.42 o 
  -2  -2   2      361.06      389.28      9.98 o 
  -1  -2   2     1137.62     1054.34     11.75 o 
   0  -2   2     6184.83     6290.44     26.71 o 
   1  -2   2      727.34      690.43     10.80 o 
   2  -2   2       27.00       21.07      6.51 o 
   3  -2   2       74.83       88.05     12.33 o 
   4  -2   2       13.09       28.27      9.08 o 
   5  -2   2     1018.28     1213.73     48.99 o 
   6  -2   2      381.29      491.49     34.95 o 
   7  -2   2        0.00      -15.08     11.82 o 
  -7  -1   2        1.87       -0.69     10.11 o 
  -6  -1   2       25.81       13.02      9.76 o 
  -5  -1   2       74.04       79.32     13.53 o 
  -4  -1   2      117.91      112.72     12.85 o 
  -3  -1   2      226.66      195.81     13.02 o 
  -2  -1   2       80.49       83.60      7.54 o 
  -1  -1   2      864.71      908.97     16.79 o 
   0  -1   2       35.31       25.26      2.01 o 
   1  -1   2     1283.47     1248.51     16.76 o 
   2  -1   2       76.24       69.04      8.39 o 
   3  -1   2       29.49       39.40      8.39 o 
   4  -1   2      101.31      121.12     15.25 o 
   5  -1   2        1.27        8.22      6.34 o 
   6  -1   2       53.51       45.57     13.88 o 
   7  -1   2        0.66       -8.57      9.25 o 
  -7   0   2        0.57       -5.14      9.42 o 
  -6   0   2       66.34       84.97     16.27 o 
  -4   0   2       17.45       21.24      7.02 o 
  -3   0   2       68.15       58.93      8.91 o 
  -2   0   2      124.44      134.99     10.28 o 
  -1   0   2      261.80      235.55     10.11 o 
   0   0   2      325.68      382.71      8.74 o 
   1   0   2      476.84      349.47      7.98 o 
   2   0   2      122.99      113.58      9.42 o 
   3   0   2      100.84      123.86     12.33 o 
   4   0   2       12.79        7.02      5.65 o 
   5   0   2        3.62        0.69      5.48 o 
   6   0   2        1.02       13.19      9.42 o 
   7   0   2        0.14       -3.25      8.05 o 
  -7   1   2       13.59       29.98     14.22 o 
  -6   1   2       29.04       25.70     11.31 o 
  -5   1   2        6.32       -4.28      7.02 o 
  -4   1   2       19.49       21.24      7.54 o 
  -3   1   2      257.58      262.62     17.82 o 
  -2   1   2       54.08       50.54      8.22 o 
  -1   1   2    12130.76    11679.25     81.37 o 
   0   1   2        2.04        0.37      0.78 o 
   1   1   2       70.67       61.17      3.44 o 
   2   1   2       26.71       27.77      3.51 o 
   3   1   2      167.14      213.45     13.70 o 
   4   1   2      465.78      591.02     26.38 o 
   5   1   2        0.21       -1.88      4.80 o 
   6   1   2        2.30       16.62      8.91 o 
   7   1   2        1.32        3.20      5.59 o 
   8   1   2        0.85       -5.60      8.31 o 
  -7   2   2        8.43        1.88     10.96 o 
  -6   2   2       15.98       20.39     12.68 o 
  -5   2   2       10.27        9.76      9.25 o 
  -4   2   2       64.99       77.43     14.39 o 
  -3   2   2        0.03       -1.20      3.43 o 
  -2   2   2      450.73      521.64     23.47 o 
  -1   2   2       53.40       41.88      4.54 o 
   0   2   2      594.44      591.77     12.93 o 
   1   2   2      246.57      222.99      6.85 o 
   2   2   2     1502.37     1492.00     19.88 o 
   3   2   2     1395.49     1464.77     24.34 o 
   4   2   2      162.16      181.13     11.22 o 
   5   2   2       45.28       37.62      7.07 o 
   6   2   2        0.68       -3.84      4.20 o 
   7   2   2       15.42       13.35      7.22 o 
   8   2   2        8.83        0.17      8.39 o 
  -6   3   2        2.80       12.68     11.82 o 
  -5   3   2        2.34        2.06      9.42 o 
  -4   3   2        0.61       -2.06      6.51 o 
  -3   3   2       72.85       83.43     13.70 o 
  -2   3   2        1.22       -0.66      2.83 o 
  -1   3   2      560.91      568.26     15.44 o 
   0   3   2       56.40       40.17      4.12 o 
   1   3   2     1315.76     1041.07     28.61 o 
   2   3   2       16.94       12.76      2.75 o 
   3   3   2      296.08      292.29     10.77 o 
   4   3   2        3.47       10.17      3.80 o 
   5   3   2       24.70       28.00      5.94 o 
   6   3   2        2.61        4.72      6.77 o 
   7   3   2       14.58       16.69      6.99 o 
   8   3   2       19.52       14.05     10.96 o 
  -6   4   2        9.08       27.24     14.05 o 
  -5   4   2       10.99        6.17      9.08 o 
  -4   4   2       34.36       22.27      9.59 o 
  -3   4   2        2.05       -0.51      4.28 o 
  -2   4   2      547.65      612.17     26.72 o 
  -1   4   2       53.75       35.00     10.36 o 
   0   4   2      370.27      349.90      6.61 o 
   1   4   2     1287.95     1254.08     19.57 o 
   2   4   2      241.46      244.87      8.81 o 
   3   4   2       17.34       12.44      5.05 o 
   4   4   2        2.19        0.56      3.17 o 
   5   4   2      135.28      134.05     12.93 o 
   6   4   2       30.22       17.47      6.42 o 
   7   4   2       47.25       51.39     15.08 o 
   8   4   2        1.62       11.99     12.16 o 
  -6   5   2        3.71       14.39     13.88 o 
  -5   5   2        0.04       -5.14     10.11 o 
  -4   5   2        0.18        1.20      7.37 o 
  -3   5   2       27.34       26.04      9.08 o 
  -2   5   2       25.16       34.34      6.60 o 
  -1   5   2        2.32       -0.30      2.48 o 
   0   5   2        8.82        3.97      1.66 o 
   1   5   2      272.58      263.88     10.48 o 
   2   5   2        5.40        8.64      2.82 o 
   3   5   2       12.62       13.75      3.55 o 
   4   5   2       89.74       97.87      8.27 o 
   5   5   2       88.73      104.50     16.27 o 
   6   5   2       28.43        7.71      7.37 o 
   7   5   2        0.72        2.40      7.02 o 
   8   5   2        6.14       -3.77      8.91 o 
  -5   6   2        6.31       10.11     12.33 o 
  -4   6   2        1.31       14.39      9.42 o 
  -3   6   2        9.13       17.12      6.33 o 
  -2   6   2       25.67       23.02      6.04 o 
  -1   6   2       30.09       39.28      6.77 o 
   0   6   2      120.12      107.96      5.39 o 
   1   6   2      448.01      511.38     15.35 o 
   2   6   2      933.56     1167.24     21.69 o 
   3   6   2       28.85       13.44      7.37 o 
   4   6   2       29.72       14.56      7.20 o 
   5   6   2        5.74        2.57      5.65 o 
   6   6   2       78.75       74.69     17.13 o 
   7   6   2        0.08        2.74      7.54 o 
   8   6   2        0.00        5.31     10.11 o 
  -5   7   2        0.11        8.22     14.73 o 
  -4   7   2       10.02       19.53     13.19 o 
  -3   7   2       67.39       68.97     12.85 o 
  -2   7   2        5.54        3.94      4.15 o 
  -1   7   2       24.24       18.07      9.85 o 
   0   7   2        3.77       10.40      4.88 o 
   1   7   2      923.49     1024.46     23.14 o 
   2   7   2      168.74      210.82     10.62 o 
   3   7   2      116.08      123.17     15.93 o 
   4   7   2       12.23       23.98      8.74 o 
   5   7   2       16.84       14.90      7.88 o 
   6   7   2      258.03      296.20     28.95 o 
   7   7   2        1.29        6.51      9.59 o 
  -4   8   2       66.72       75.21     20.39 o 
  -3   8   2        6.92        8.32     11.39 o 
  -2   8   2       26.12       38.12     12.76 o 
  -1   8   2        0.59        3.43      9.25 o 
   0   8   2        5.82        5.56      4.48 o 
   1   8   2       68.52       36.31      7.37 o 
   2   8   2        4.01       -1.54      3.77 o 
   3   8   2        1.12       -1.37      5.14 o 
   4   8   2      164.43      162.92     19.53 o 
   5   8   2       14.57        3.43      6.68 o 
   6   8   2      309.66      311.78     29.64 o 
   7   8   2        0.34       -0.69      8.05 o 
  -4   9   2       10.78       10.45     15.42 o 
  -3   9   2        0.08       11.13      7.02 o 
  -2   9   2        1.38       -2.56      4.61 o 
  -1   9   2      240.49      253.37     17.44 o 
   0   9   2        0.57        5.82      6.17 o 
   1   9   2      210.04      223.22     21.93 o 
   2   9   2       23.60       45.74     12.51 o 
   3   9   2        0.60        2.40      6.00 o 
   4   9   2       40.41       62.36     14.73 o 
   5   9   2      162.95      169.43     22.78 o 
   6   9   2        3.33       -6.85      6.34 o 
   7   9   2        5.85        6.85      8.91 o 
  -3  10   2        0.18        3.43      7.32 o 
  -2  10   2       31.00       23.90     18.59 o 
  -1  10   2        2.64        2.77      5.75 o 
   0  10   2      841.20     1059.55     47.45 o 
   1  10   2        6.60        3.25      7.02 o 
   2  10   2       43.05       53.96     14.39 o 
   3  10   2       11.57       -5.65      4.97 o 
   4  10   2       28.94       18.16      9.25 o 
   5  10   2       23.67       15.76      9.94 o 
   6  10   2        3.61        5.14      8.05 o 
   7  10   2        3.59       -1.54      8.74 o 
  -2  11   2       10.44        7.66      7.11 o 
  -1  11   2        6.90        3.94      9.08 o 
   0  11   2        8.58       13.53      9.08 o 
   1  11   2        0.05       -0.34      8.05 o 
   2  11   2        5.77       -0.34      6.85 o 
   3  11   2        9.21       15.76     10.11 o 
   4  11   2        0.05        1.20      6.17 o 
   5  11   2        2.42        0.00      7.54 o 
   6  11   2        1.92       -1.71      8.39 o 
  -1  12   2        1.17        6.51      9.94 o 
   0  12   2        0.07        2.74      9.08 o 
   1  12   2        9.20        9.25      8.91 o 
   2  12   2       21.78       27.07     11.65 o 
   3  12   2       45.70       44.71     14.90 o 
   4  12   2       45.11       47.45     16.27 o 
   5  12   2        0.12        3.77      7.71 o 
   0  13   2        0.42       -3.94      9.76 o 
   1  13   2        1.45      -11.82      7.88 o 
   2  13   2        2.79        2.23     10.79 o 
   3  13   2        2.12       -3.60      9.08 o 
   4  13   2        0.00       -0.17      9.59 o 
  -3 -13   3        0.36       -1.54     10.11 o 
  -2 -13   3        1.72        3.77     10.62 o 
  -1 -13   3        3.63        6.85     10.11 o 
   0 -13   3        1.22       -3.94      9.59 o 
  -5 -12   3        0.91      -12.16     11.82 o 
  -4 -12   3       10.98        9.08     12.51 o 
  -3 -12   3        0.69        3.10      6.49 o 
  -2 -12   3        2.59        5.48      9.59 o 
  -1 -12   3        0.72       -0.34      9.42 o 
   0 -12   3       18.33        9.08      9.76 o 
   1 -12   3        8.16       15.93     12.68 o 
  -5 -11   3        0.24       -2.06     11.48 o 
  -4 -11   3        0.25       -3.08      9.76 o 
  -3 -11   3        2.22       -3.89      4.79 o 
  -2 -11   3       42.01       40.08      8.31 o 
  -1 -11   3       40.85       30.66     11.99 o 
   0 -11   3       24.61       15.76     10.11 o 
   1 -11   3       11.83       31.18     11.99 o 
   2 -11   3        3.36       -5.65      6.51 o 
  -6 -10   3        0.98        4.45     11.82 o 
  -5 -10   3       35.20       26.90     13.19 o 
  -4 -10   3       25.96       21.93     12.51 o 
  -3 -10   3        1.38       -2.91      7.37 o 
  -2 -10   3       64.78       65.49      9.84 o 
  -1 -10   3       54.26       46.90      8.32 o 
   0 -10   3       20.31       26.34      8.82 o 
   1 -10   3        0.82       -2.91      7.37 o 
   2 -10   3        0.00       -5.65      6.68 o 
   3 -10   3        5.38        2.68      7.57 o 
  -6  -9   3        3.76        8.05     11.99 o 
  -5  -9   3       18.52       16.96     11.65 o 
  -4  -9   3        1.17        2.74      8.57 o 
  -3  -9   3        8.03        4.63      7.71 o 
  -2  -9   3        0.09        1.00      3.61 o 
  -1  -9   3      154.47      183.51     13.02 o 
   0  -9   3       23.36       19.62      6.24 o 
   1  -9   3        0.00       -2.80      3.31 o 
   2  -9   3       87.70      107.63     12.65 o 
   3  -9   3        1.17        0.63      6.78 o 
   4  -9   3       35.73       35.98     16.79 o 
  -7  -8   3        6.17       -0.51     13.19 o 
  -6  -8   3        0.38        2.74     10.11 o 
  -5  -8   3        1.40        8.22      9.94 o 
  -4  -8   3        4.29        1.20      7.54 o 
  -3  -8   3        2.21       -2.06      6.17 o 
  -2  -8   3       96.23      119.40     15.93 o 
  -1  -8   3        2.41        4.05      3.58 o 
   0  -8   3      113.66      130.94     10.59 o 
   1  -8   3        0.69        7.24      3.70 o 
   2  -8   3       52.88       56.65      7.29 o 
   3  -8   3        8.14       10.32      6.41 o 
   4  -8   3       10.41       24.33     12.85 o 
   5  -8   3        1.55       17.47     14.05 o 
  -7  -7   3       10.12        9.94     12.85 o 
  -6  -7   3        0.53        3.94     10.45 o 
  -5  -7   3       16.40       25.01     11.82 o 
  -4  -7   3       51.69       58.76     13.70 o 
  -3  -7   3      148.14      143.04     17.47 o 
  -2  -7   3       36.32       57.56     10.62 o 
  -1  -7   3        0.01        1.99      2.54 o 
   0  -7   3       28.92       19.81      3.87 o 
   1  -7   3      138.15      149.81     10.15 o 
   2  -7   3       51.85       42.81      6.23 o 
   3  -7   3        0.09        3.23      5.31 o 
   4  -7   3       76.74      130.88     22.61 o 
   5  -7   3        0.16        1.03     11.82 o 
  -7  -6   3        0.14       -4.11      8.22 o 
  -6  -6   3        2.28       13.19      9.42 o 
  -5  -6   3        1.62       -4.28      6.17 o 
  -4  -6   3       81.86       93.54     16.45 o 
  -3  -6   3       64.53       67.84     11.65 o 
  -2  -6   3       14.46       16.96      6.34 o 
  -1  -6   3       10.27       11.89      2.57 o 
   0  -6   3       39.46       43.25      5.31 o 
   1  -6   3      102.97      133.33      7.72 o 
   2  -6   3       21.83       17.74      4.23 o 
   3  -6   3        1.71        0.07      4.02 o 
   4  -6   3       12.12       10.45      9.25 o 
   5  -6   3        0.26        5.65     10.79 o 
   6  -6   3        2.61        1.20     11.99 o 
  -7  -5   3       14.78        3.60      9.08 o 
  -6  -5   3        7.82        7.54      9.25 o 
  -5  -5   3        2.52        1.03      5.65 o 
  -4  -5   3      100.03      127.28     16.45 o 
  -3  -5   3      129.71      140.65     15.08 o 
  -2  -5   3       15.16       11.82      4.80 o 
  -1  -5   3        3.60        1.60      1.75 o 
   0  -5   3       26.65       21.36      3.30 o 
   1  -5   3       64.91       62.86      8.32 o 
   2  -5   3        2.10        1.93      2.41 o 
   3  -5   3       43.96       38.20     11.14 o 
   4  -5   3        3.43       -8.22      6.17 o 
   5  -5   3       67.33       46.25     14.22 o 
   6  -5   3        0.11       -7.20     10.45 o 
  -7  -4   3        0.01        0.17      9.08 o 
  -6  -4   3       13.00        2.91      7.37 o 
  -5  -4   3        3.99        4.97      6.51 o 
  -4  -4   3       73.38       83.60     13.53 o 
  -3  -4   3        7.33        9.83      4.28 o 
  -2  -4   3       29.00       39.57      7.54 o 
  -1  -4   3       94.66       97.01      5.00 o 
   0  -4   3      897.67      953.20     14.15 o 
   1  -4   3      171.27      174.70      6.92 o 
   2  -4   3      516.32      545.78     13.68 o 
   3  -4   3       17.81       12.16      7.71 o 
   4  -4   3        3.41        6.34      6.51 o 
   5  -4   3       70.04       80.52     16.96 o 
   6  -4   3       11.18        5.65     11.48 o 
  -7  -3   3        4.38        1.37      7.02 o 
  -6  -3   3        0.27        0.51      6.00 o 
  -5  -3   3       18.44       24.22      5.64 o 
  -4  -3   3       32.23       31.65      6.68 o 
  -3  -3   3       40.32       40.21      4.71 o 
  -2  -3   3        1.13        0.94      2.48 o 
  -1  -3   3      702.59      694.45     11.56 o 
   0  -3   3       22.50       18.88      3.42 o 
   1  -3   3        8.67        9.73      3.34 o 
   2  -3   3      101.21       89.67      6.16 o 
   3  -3   3       87.20       80.86     13.02 o 
   4  -3   3       48.79       34.95      9.94 o 
   5  -3   3      155.15      160.00     21.93 o 
   6  -3   3      218.37      336.11     32.89 o 
   7  -3   3        0.08       14.39     12.51 o 
  -7  -2   3        0.55       -2.06      6.51 o 
  -6  -2   3        0.60       -3.60      7.37 o 
  -5  -2   3      144.51      141.84     16.10 o 
  -4  -2   3        7.47        7.02      4.63 o 
  -3  -2   3      202.66      200.26     12.33 o 
  -2  -2   3        5.35        9.67      6.34 o 
  -1  -2   3      308.68      296.30      7.48 o 
   0  -2   3    15780.08    15739.04     93.33 o 
   1  -2   3        0.45        0.08      0.92 o 
   2  -2   3      401.32      396.26     13.10 o 
   3  -2   3       71.51       58.42     10.79 o 
   4  -2   3      436.40      493.89     28.44 o 
   5  -2   3      149.60      168.23     21.07 o 
   6  -2   3       35.66       31.69     12.85 o 
   7  -2   3        1.46       20.90     12.33 o 
  -7  -1   3        0.67       -9.08      8.05 o 
  -6  -1   3        2.48       26.90     10.45 o 
  -5  -1   3      350.21      339.71     24.15 o 
  -4  -1   3       61.61       49.34      9.59 o 
  -3  -1   3      205.30      205.74     13.88 o 
  -2  -1   3        2.59        5.14      3.43 o 
   0  -1   3      187.48      149.57      3.71 o 
   1  -1   3      122.24      118.98      5.93 o 
   2  -1   3       38.18       39.40      7.37 o 
   3  -1   3        8.85       27.58      7.71 o 
   4  -1   3      145.21      150.07     16.96 o 
   5  -1   3        9.65       18.67      9.25 o 
   6  -1   3       16.42       26.72     11.14 o 
   7  -1   3        0.00        3.25      9.25 o 
  -7   0   3       13.07        0.69     10.11 o 
  -6   0   3      175.38      232.13     24.67 o 
  -5   0   3        7.36        6.00      8.05 o 
  -4   0   3       30.03       26.21      7.88 o 
  -3   0   3        4.72        9.08      4.63 o 
  -2   0   3       17.44       14.22      5.14 o 
  -1   0   3       42.33       45.23      6.68 o 
   0   0   3       22.93       20.60      2.91 o 
   1   0   3      200.56      163.99      4.98 o 
   2   0   3      526.72      486.69     18.84 o 
   3   0   3     1434.24     1388.98     37.86 o 
   4   0   3      320.50      370.03     22.27 o 
   5   0   3       27.62       42.83     10.79 o 
   6   0   3        2.40        9.42      9.08 o 
   7   0   3        5.20        5.14      9.59 o 
  -7   1   3       24.13        2.57     12.33 o 
  -6   1   3        2.01        4.45     10.11 o 
  -5   1   3       36.80       52.93     13.88 o 
  -4   1   3        0.58        1.20      4.28 o 
  -3   1   3       13.41        6.68      4.63 o 
  -2   1   3      288.60      307.84     17.99 o 
  -1   1   3    16595.77    17131.03    107.41 o 
   0   1   3      887.55      685.76      8.04 o 
   1   1   3      306.14      296.68      7.28 o 
   2   1   3      705.48      634.78     15.25 o 
   3   1   3     4463.86     4821.95     46.19 o 
   4   1   3      422.33      422.11     23.30 o 
   5   1   3       11.33        7.54      6.34 o 
   6   1   3       12.97       13.70      9.08 o 
   7   1   3        0.44       -0.78      4.75 o 
   8   1   3        0.15       -3.88      8.82 o 
  -7   2   3        0.46       -7.54     11.82 o 
  -6   2   3       10.87        5.31     11.31 o 
  -5   2   3        0.66       16.62      9.25 o 
  -4   2   3       11.62       21.76      9.25 o 
  -3   2   3      154.94      172.00     17.13 o 
  -2   2   3     1402.58     1508.56     41.63 o 
  -1   2   3      867.46      823.70     17.62 o 
   0   2   3      576.85      551.09     12.07 o 
   1   2   3      422.94      386.28      9.55 o 
   2   2   3      236.54      217.09      8.23 o 
   3   2   3     2114.95     2220.15     30.57 o 
   4   2   3       90.52      116.41     11.05 o 
   5   2   3        2.36       -2.55      3.37 o 
   6   2   3        0.04       -0.81      4.47 o 
   7   2   3        3.97        3.65      5.76 o 
   8   2   3        0.01        8.38      8.99 o 
  -6   3   3        0.56        8.39     13.53 o 
  -5   3   3        0.21       -3.60      7.71 o 
  -4   3   3       62.43       91.99     16.45 o 
  -3   3   3       28.94       23.98      8.22 o 
  -2   3   3       93.11      103.96      9.33 o 
  -1   3   3      623.45      569.09     23.30 o 
   0   3   3       37.92       26.30      6.42 o 
   1   3   3      665.88      586.91     27.50 o 
   2   3   3      643.03      648.01     14.34 o 
   3   3   3       78.14       90.83      6.96 o 
   4   3   3      470.63      509.60     17.19 o 
   5   3   3        6.13        3.47      4.22 o 
   6   3   3        0.30        3.99      4.29 o 
   7   3   3       54.25       67.62     11.31 o 
   8   3   3        2.26        2.40     10.79 o 
  -6   4   3        0.40       -1.20     13.88 o 
  -5   4   3       33.13       54.99     16.62 o 
  -4   4   3        7.67       35.98     12.33 o 
  -3   4   3       83.06       66.47     13.88 o 
  -2   4   3        7.10       12.32      5.31 o 
  -1   4   3       59.86       49.58      7.11 o 
   0   4   3        0.14        0.40      1.85 o 
   1   4   3       20.33       20.39      3.61 o 
   2   4   3     1931.61     1931.40     28.87 o 
   3   4   3      100.16       98.42      7.22 o 
   4   4   3        4.17        3.32      3.49 o 
   5   4   3        3.47        1.78      3.66 o 
   6   4   3       42.81       26.67     13.53 o 
   7   4   3        4.26       -0.51      7.88 o 
   8   4   3        0.29       12.68     11.82 o 
  -6   5   3        0.47      -16.96     13.53 o 
  -5   5   3        1.11       -2.06      9.59 o 
  -4   5   3       61.97       30.32     12.68 o 
  -3   5   3       18.24        5.14      6.85 o 
  -2   5   3       34.67       32.79      6.89 o 
  -1   5   3      104.17       96.81      9.02 o 
   0   5   3       46.18       48.21      6.05 o 
   1   5   3     6459.84     6646.81     56.02 o 
   2   5   3       13.66       24.22      5.40 o 
   3   5   3      131.31      115.97     20.56 o 
   4   5   3      110.26      112.64     15.16 o 
   5   5   3      286.08      318.47     20.21 o 
   6   5   3      167.70      154.35     20.90 o 
   7   5   3        1.32       -9.94      7.20 o 
   8   5   3        1.56        1.37     10.45 o 
  -5   6   3       26.03        5.31     13.02 o 
  -4   6   3        8.48        6.85      8.22 o 
  -3   6   3       24.05        8.97      5.57 o 
  -2   6   3       34.26       24.03      6.68 o 
  -1   6   3        0.15       -5.07      4.28 o 
   0   6   3       65.20       68.87      3.98 o 
   1   6   3       71.90       72.53     10.88 o 
   2   6   3        5.05       -0.36      2.41 o 
   3   6   3       50.98       64.82      6.94 o 
   4   6   3        3.90        1.25      2.95 o 
   5   6   3      109.13      103.30     16.27 o 
   6   6   3       98.43       68.01     16.27 o 
   7   6   3        2.11        5.31      9.76 o 
   8   6   3        2.15        4.97     11.48 o 
  -5   7   3        0.03        3.25     13.88 o 
  -4   7   3       15.49       -0.34     10.45 o 
  -3   7   3       62.66       64.48     10.90 o 
  -2   7   3       21.25       13.32      5.75 o 
  -1   7   3       26.92       24.90      6.18 o 
   0   7   3       45.84       39.75      6.82 o 
   1   7   3      395.46      377.27     15.19 o 
   2   7   3       76.80       63.69      7.20 o 
   3   7   3       81.55       83.73     14.82 o 
   4   7   3        0.81        3.94      5.48 o 
   5   7   3      106.39       92.51     15.93 o 
   6   7   3      145.13      174.39     22.96 o 
   7   7   3        2.67       -4.97      7.88 o 
  -4   8   3        0.06        5.48     10.79 o 
  -3   8   3        7.06       -6.87      5.71 o 
  -2   8   3       10.70       11.92      6.05 o 
  -1   8   3        0.20       -0.18      4.32 o 
   0   8   3      348.72      368.96     17.55 o 
   1   8   3       24.63       19.76      5.03 o 
   2   8   3      120.71      129.12      9.99 o 
   3   8   3       34.67       41.11     10.45 o 
   4   8   3        0.75        0.17      5.65 o 
   5   8   3      559.75      576.29     34.09 o 
   6   8   3        0.31        6.00      7.88 o 
   7   8   3        3.89       10.45      9.59 o 
  -4   9   3        1.11       20.04     14.73 o 
  -3   9   3        1.49        6.07      6.21 o 
  -2   9   3        1.31        1.24      4.77 o 
  -1   9   3      235.29      287.87     18.71 o 
   0   9   3       44.27       34.11      8.21 o 
   1   9   3       28.21       32.30      7.09 o 
   2   9   3        0.01       -2.40      3.94 o 
   3   9   3       14.77       15.25      7.20 o 
   4   9   3       41.18       41.46     13.02 o 
   5   9   3      174.73      179.36     22.61 o 
   6   9   3        1.30        6.51      8.39 o 
   7   9   3        0.06       -7.02      8.22 o 
  -3  10   3        5.67        6.09      7.90 o 
  -2  10   3        7.05       -1.98      5.26 o 
  -1  10   3       80.50       71.94     11.75 o 
   0  10   3        0.14        3.06      9.34 o 
   1  10   3        1.24        1.54      4.97 o 
   2  10   3       61.93       54.99     13.88 o 
   3  10   3      134.56      104.16     17.99 o 
   4  10   3       13.23        2.91      7.02 o 
   5  10   3        1.10        0.86      7.20 o 
   6  10   3       21.40       14.05      9.59 o 
   7  10   3        0.02        2.74      8.57 o 
  -2  11   3       29.05       28.41     10.26 o 
  -1  11   3        6.87       19.40      8.21 o 
   0  11   3       20.15        9.59     10.11 o 
   1  11   3       30.41       35.46     13.19 o 
   2  11   3        3.20        2.57      5.82 o 
   3  11   3        0.45        3.60      6.51 o 
   4  11   3        0.13        8.91      7.71 o 
   5  11   3        5.04        4.80      8.05 o 
   6  11   3        2.60        4.97      9.94 o 
  -1  12   3        7.93       -3.25      8.39 o 
   0  12   3        1.46        9.59      9.42 o 
   1  12   3        4.91        4.63      9.25 o 
   2  12   3       14.59       -3.08      7.54 o 
   3  12   3        1.01        3.08      6.34 o 
   4  12   3        1.80       10.11      9.59 o 
   5  12   3        9.02        3.25      8.22 o 
   0  13   3        0.46      -11.31      7.54 o 
   1  13   3        9.59       -3.94     10.62 o 
   2  13   3        0.99       10.11     10.45 o 
   3  13   3        0.49       -4.97      7.02 o 
   4  13   3        2.80       -1.20      8.05 o 
  -3 -13   4        1.65        5.82     10.79 o 
  -2 -13   4        1.29       -3.94      9.08 o 
  -1 -13   4       16.49       32.04     15.08 o 
  -4 -12   4        2.78       -0.69      6.33 o 
  -3 -12   4        2.14        5.95      6.04 o 
  -2 -12   4       41.29       46.08     14.39 o 
  -1 -12   4        0.02        6.17      9.59 o 
   0 -12   4        0.26        3.94     10.11 o 
   1 -12   4        1.06        1.03     10.11 o 
  -5 -11   4        4.50        3.94     12.33 o 
  -4 -11   4        1.80       -2.23      9.59 o 
  -3 -11   4        6.10        7.61      6.68 o 
  -2 -11   4        2.07       -1.28      5.07 o 
  -1 -11   4       70.93       58.56      9.68 o 
   0 -11   4        4.63        1.88      7.71 o 
   1 -11   4        0.33        9.59      9.76 o 
   2 -11   4        6.41        1.88      7.37 o 
  -6 -10   4        0.39       -6.17     11.65 o 
  -5 -10   4        2.53       -4.63     10.62 o 
  -4 -10   4        0.37       -1.71      8.91 o 
  -3 -10   4        0.22       11.07      5.29 o 
  -2 -10   4      147.07      162.25     14.02 o 
  -1 -10   4        6.63        0.09      4.24 o 
   0 -10   4       60.80       50.31      8.78 o 
   1 -10   4        1.66       -8.22      6.68 o 
   2 -10   4       27.00       26.04     11.48 o 
   3 -10   4        4.52        0.74      9.08 o 
  -6  -9   4        0.51       -3.08     11.31 o 
  -5  -9   4        3.03        1.54     10.79 o 
  -4  -9   4        0.57        1.20      8.22 o 
  -3  -9   4       56.66       48.14     13.36 o 
  -2  -9   4        7.08        2.36     11.22 o 
  -1  -9   4      236.28      240.32     15.00 o 
   0  -9   4        8.09        8.45      4.33 o 
   1  -9   4        0.15       -4.37      3.76 o 
   2  -9   4       27.20       22.67      6.00 o 
   3  -9   4        0.07        7.14      7.44 o 
   4  -9   4        2.16        4.11     11.99 o 
  -7  -8   4        0.01      -14.90      9.94 o 
  -6  -8   4       10.38        7.37     11.65 o 
  -5  -8   4       14.93       13.02     10.28 o 
  -4  -8   4       40.91       83.43     17.30 o 
  -3  -8   4        0.05       -5.31      5.48 o 
  -2  -8   4       83.18       70.98     12.76 o 
  -1  -8   4       72.06       86.46      9.32 o 
   0  -8   4       59.77       53.26      7.79 o 
   1  -8   4       11.93       11.34      4.15 o 
   2  -8   4        0.94       -0.31      3.02 o 
   3  -8   4        0.69        1.37      4.53 o 
   4  -8   4        0.40       20.21     12.68 o 
   5  -8   4        0.00       -1.88     12.51 o 
  -7  -7   4        2.38       -9.76      9.59 o 
  -6  -7   4        0.63        7.88     11.14 o 
  -5  -7   4        0.00       -7.88      6.68 o 
  -4  -7   4        3.51        3.25      7.02 o 
  -3  -7   4       11.00        2.23      6.00 o 
  -2  -7   4        1.58        3.08      4.45 o 
  -1  -7   4       65.05       67.94     11.22 o 
   0  -7   4       18.33       12.08      4.82 o 
   1  -7   4      116.70      105.06      8.87 o 
   2  -7   4        5.36        6.90      3.57 o 
   3  -7   4       22.91       14.39      5.06 o 
   4  -7   4        1.24       -6.17      8.74 o 
   5  -7   4        0.52       -8.91     10.96 o 
  -7  -6   4        0.79      -11.31      7.54 o 
  -6  -6   4        0.02       12.68      9.08 o 
  -5  -6   4       51.48       55.50     13.88 o 
  -4  -6   4        2.79        5.65      7.02 o 
  -3  -6   4       56.99       63.21     11.48 o 
  -2  -6   4       62.25       49.68      9.59 o 
  -1  -6   4        3.80        3.08      2.24 o 
   0  -6   4      387.06      428.95     11.72 o 
   1  -6   4       60.55       57.12      5.72 o 
   2  -6   4       87.65      105.88      8.08 o 
   3  -6   4        2.13        2.62      3.68 o 
   4  -6   4       39.19       10.45     10.28 o 
   5  -6   4        3.98       15.59     12.16 o 
   6  -6   4        0.84        7.71     12.51 o 
  -7  -5   4        9.16       23.81     12.51 o 
  -6  -5   4        0.93       -0.17      7.88 o 
  -5  -5   4       20.04       24.84      9.76 o 
  -4  -5   4        0.26        4.63      5.31 o 
  -3  -5   4      301.26      393.67     23.30 o 
  -2  -5   4      147.94      151.95     13.53 o 
  -1  -5   4      271.04      289.52      8.33 o 
   0  -5   4       10.00       10.16      2.56 o 
   1  -5   4      469.37      522.46     12.93 o 
   2  -5   4       79.62       89.03      8.75 o 
   3  -5   4        0.89        1.97      4.36 o 
   4  -5   4        1.94        5.14      7.37 o 
   5  -5   4       28.72       11.14     10.96 o 
   6  -5   4        0.76       20.73     12.51 o 
  -7  -4   4        6.94        6.00      9.42 o 
  -6  -4   4        4.37       -3.08      6.34 o 
  -5  -4   4       27.34       13.02      8.22 o 
  -4  -4   4      144.55      146.81     17.82 o 
  -3  -4   4      437.68      480.38     12.87 o 
  -2  -4   4       23.96       18.52      3.19 o 
  -1  -4   4      299.74      262.29      7.40 o 
   0  -4   4      337.55      297.91     10.46 o 
   1  -4   4       23.00       16.52      2.95 o 
   2  -4   4        4.28        4.87      2.31 o 
   3  -4   4       84.57       85.48     14.56 o 
   4  -4   4      330.83      342.45     26.72 o 
   5  -4   4       18.15        6.34      9.94 o 
   6  -4   4       52.18       46.77     15.42 o 
  -7  -3   4        0.00       -6.34      7.71 o 
  -6  -3   4        1.31       -1.88      5.65 o 
  -5  -3   4       15.37       17.82      8.22 o 
  -4  -3   4       42.91       28.26      6.17 o 
  -3  -3   4      297.01      322.18     11.80 o 
  -2  -3   4       14.33        9.94      2.79 o 
  -1  -3   4     1240.98     1272.71     29.47 o 
   0  -3   4        0.95        1.02      1.33 o 
   1  -3   4      342.43      427.26      9.78 o 
   2  -3   4        1.19       -0.48      2.13 o 
   3  -3   4       54.05       58.25     11.82 o 
   4  -3   4       42.66       37.35     11.48 o 
   5  -3   4       30.00       20.73     10.28 o 
   6  -3   4        1.10        9.59     10.62 o 
   7  -3   4        0.07      -12.68     10.11 o 
  -7  -2   4        8.49        4.63      8.74 o 
  -5  -2   4      100.32       96.62     13.88 o 
  -4  -2   4       43.34       45.74      8.74 o 
  -3  -2   4       27.49       22.44      6.00 o 
  -2  -2   4       61.10       65.71      5.66 o 
  -1  -2   4      137.65      149.59     14.30 o 
   0  -2   4    15651.63    16907.04     54.57 o 
   1  -2   4     1487.98     1382.64     15.03 o 
   2  -2   4      134.05      134.88      8.96 o 
   3  -2   4       68.81       71.09     11.99 o 
   4  -2   4        0.38       -1.37      5.31 o 
   5  -2   4       20.16       25.87      9.76 o 
   6  -2   4       10.45        1.54      8.57 o 
   7  -2   4        0.04       -1.37     10.62 o 
  -6  -1   4      246.04      287.63     26.38 o 
  -5  -1   4        6.73       -2.57      5.48 o 
  -4  -1   4        3.33        1.88      4.80 o 
  -3  -1   4       12.93        8.39      4.45 o 
  -2  -1   4      255.02      274.44     15.08 o 
  -1  -1   4     1942.06     2044.25     33.92 o 
   0  -1   4        4.21        4.54      1.39 o 
   1  -1   4       50.82       68.61      5.39 o 
   2  -1   4      226.86      190.94      9.34 o 
   3  -1   4      237.54      196.49     16.62 o 
   4  -1   4       57.23       38.37      9.59 o 
   5  -1   4      395.57      399.15     27.75 o 
   6  -1   4       16.30        0.69      7.88 o 
   7  -1   4        3.30       -0.69      9.08 o 
  -7   0   4       30.70       24.84     13.19 o 
  -6   0   4        0.26       -8.91      8.22 o 
  -5   0   4       21.56        9.59      8.74 o 
  -4   0   4        4.21        9.08      5.65 o 
  -3   0   4       10.14        7.71      4.28 o 
  -2   0   4      104.18       78.46      9.94 o 
  -1   0   4     1428.58     1415.54     30.15 o 
   0   0   4     1046.33     1010.13     15.44 o 
   1   0   4       77.03       63.06      4.95 o 
   2   0   4      170.91      166.17     11.82 o 
   3   0   4      416.63      423.65     21.41 o 
   4   0   4      267.86      272.90     20.21 o 
   5   0   4        4.00        9.94      8.39 o 
   6   0   4        1.90       -2.23      7.20 o 
   7   0   4        9.33       10.45     10.11 o 
  -7   1   4        1.71        7.37     12.68 o 
  -6   1   4        4.80       -2.57      9.42 o 
  -5   1   4       68.72       64.93     15.08 o 
  -4   1   4        1.83       11.99      7.20 o 
  -3   1   4       30.93       29.29      8.39 o 
  -2   1   4       11.97        2.57      4.45 o 
  -1   1   4      205.50      244.80     14.73 o 
   0   1   4       65.22       64.50      3.29 o 
   1   1   4     2711.77     2485.37     17.95 o 
   2   1   4      122.47      113.86      6.01 o 
   3   1   4      353.41      349.12     12.31 o 
   4   1   4      121.40      120.56      9.74 o 
   5   1   4        0.00        4.12      4.29 o 
   6   1   4        1.17       -1.05      4.27 o 
   7   1   4        7.38        6.78      5.81 o 
   8   1   4       10.17        5.26      7.40 o 
  -6   2   4       19.95       25.70     14.22 o 
  -5   2   4        3.20       -6.68      7.71 o 
  -4   2   4        9.63        8.57      7.37 o 
  -3   2   4      324.25      381.51     24.67 o 
  -2   2   4        9.14        8.22      5.65 o 
  -1   2   4      696.50      723.54     20.13 o 
   0   2   4      174.57      172.38      4.63 o 
   1   2   4      421.64      410.59     10.41 o 
   2   2   4      110.17      103.37      6.24 o 
   3   2   4      128.53      141.61      8.48 o 
   4   2   4       37.82       57.41      7.26 o 
   5   2   4       78.43      124.41     11.31 o 
   6   2   4       48.53       43.92      8.28 o 
   7   2   4        0.10       -0.92      5.55 o 
   8   2   4        0.75        1.49      6.68 o 
  -6   3   4        0.37       -1.20     11.82 o 
  -5   3   4        4.23        7.54     10.28 o 
  -4   3   4        0.31       -4.63      5.31 o 
  -3   3   4        5.34        7.20      6.00 o 
  -2   3   4       35.96       41.29     10.62 o 
  -1   3   4        4.02        0.50      2.31 o 
   0   3   4       60.15       51.66     14.22 o 
   1   3   4      336.99      297.30      9.91 o 
   2   3   4       25.83       19.42      6.17 o 
   3   3   4      335.23      368.81     18.42 o 
   4   3   4      160.49      177.72     21.76 o 
   5   3   4        9.87        3.05      6.51 o 
   6   3   4        4.56        3.35      4.90 o 
   7   3   4        1.71        7.79      6.00 o 
   8   3   4        0.25       -0.86      8.74 o 
  -6   4   4        7.63       15.25     14.22 o 
  -5   4   4        2.34       -5.31      8.57 o 
  -4   4   4        9.57        3.60      8.22 o 
  -3   4   4       42.31       69.04     14.05 o 
  -2   4   4      660.19      818.82     25.00 o 
  -1   4   4       30.96       22.62      5.40 o 
   0   4   4       91.68       85.79      7.17 o 
   1   4   4      609.64      653.38     16.11 o 
   2   4   4       90.30      110.17      7.51 o 
   3   4   4       91.43       64.73      6.44 o 
   4   4   4        0.76        4.36      3.29 o 
   5   4   4       47.95       40.38     13.62 o 
   6   4   4        7.97        0.06      4.93 o 
   7   4   4       71.22       41.63     13.36 o 
   8   4   4        2.64        0.34      8.91 o 
  -6   5   4        0.03       -2.74     14.56 o 
  -5   5   4       10.07       -4.63     10.11 o 
  -4   5   4       38.76        7.02      9.08 o 
  -3   5   4       12.89        1.03      6.85 o 
  -2   5   4        0.56        0.53      3.45 o 
  -1   5   4      169.67      139.70     10.52 o 
   0   5   4       49.51       52.59      6.54 o 
   1   5   4      197.19      183.54      9.65 o 
   2   5   4      963.10     1012.75     20.98 o 
   3   5   4        0.76        3.08      2.68 o 
   4   5   4       25.63       25.14      5.59 o 
   5   5   4        0.01        2.25      4.10 o 
   6   5   4        5.59        3.60      6.85 o 
   7   5   4       17.80       -1.54      7.02 o 
   8   5   4        0.01       -4.11     10.28 o 
  -5   6   4       18.90       15.59     11.65 o 
  -4   6   4        3.42       11.99      8.91 o 
  -3   6   4        8.61        5.31      8.57 o 
  -2   6   4       39.28       36.22      7.82 o 
  -1   6   4      111.98       98.02     10.16 o 
   0   6   4       65.05       67.69      7.99 o 
   1   6   4       28.59       28.88      5.31 o 
   2   6   4      256.69      317.03     13.23 o 
   3   6   4        0.55       -0.72      4.11 o 
   4   6   4      706.84      733.70     20.89 o 
   5   6   4       11.96       15.59      7.37 o 
   6   6   4       43.47       63.56     15.08 o 
   7   6   4        4.94       -1.03      8.57 o 
   8   6   4        1.07       -3.94     11.31 o 
  -5   7   4        0.05       -5.82     11.99 o 
  -4   7   4        1.99      -11.31      8.39 o 
  -3   7   4        0.00        1.40      4.48 o 
  -2   7   4        9.39        4.78      5.22 o 
  -1   7   4       64.98       67.08     19.19 o 
   0   7   4        4.78        1.06      3.21 o 
   1   7   4       27.50       17.07      4.77 o 
   2   7   4      272.09      301.19     13.68 o 
   3   7   4       63.59       84.32     12.59 o 
   4   7   4        0.71        3.77      4.97 o 
   5   7   4       57.52       46.94     12.33 o 
   6   7   4      115.26       96.96     17.99 o 
   7   7   4        9.10       21.24     10.96 o 
  -4   8   4        0.01        7.20     10.62 o 
  -3   8   4        1.17       -3.58      5.59 o 
  -2   8   4       44.20       33.15      8.48 o 
  -1   8   4      221.78      233.20     16.35 o 
   0   8   4      354.47      383.49     18.35 o 
   1   8   4        3.59       -1.35      2.83 o 
   2   8   4        9.65       11.64      4.44 o 
   3   8   4       22.35       12.33      7.20 o 
   4   8   4        0.00        0.51      6.17 o 
   5   8   4      609.05      640.02     36.15 o 
   6   8   4       67.69       57.05     15.59 o 
   7   8   4        1.07       -8.91      7.02 o 
  -4   9   4        6.69       21.59     14.39 o 
  -3   9   4        3.08        5.43      6.65 o 
  -2   9   4       76.39       81.10     17.64 o 
  -1   9   4       86.03       74.29     11.39 o 
   0   9   4       29.84       42.89      8.35 o 
   1   9   4       18.31       12.89      6.42 o 
   2   9   4        7.72        2.57      4.97 o 
   3   9   4        1.90        4.11      5.82 o 
   4   9   4       40.09       51.74     13.36 o 
   5   9   4       84.09      109.81     19.36 o 
   6   9   4        0.00        4.63      7.54 o 
   7   9   4        1.33       -1.88      9.42 o 
  -3  10   4        3.86        3.89      7.82 o 
  -2  10   4        7.95        7.68      7.82 o 
  -1  10   4       20.06       16.03      7.03 o 
   0  10   4        7.99        8.19      5.96 o 
   1  10   4        0.06       13.02      7.71 o 
   2  10   4        4.39        4.97      5.65 o 
   3  10   4        0.53       -4.63      5.14 o 
   4  10   4       11.46       21.41      8.74 o 
   5  10   4        2.10       -2.91      7.02 o 
   6  10   4        1.28        6.51      8.39 o 
   7  10   4        4.88       11.82     11.65 o 
  -2  11   4       17.27       18.91      8.92 o 
  -1  11   4        0.35       -4.70      5.79 o 
   0  11   4        7.02        9.94      8.74 o 
   1  11   4       23.13        7.54      7.71 o 
   2  11   4        0.25       -1.71      5.65 o 
   3  11   4       45.44       56.70     15.42 o 
   4  11   4       15.22       21.07     11.31 o 
   5  11   4        0.85       -4.97      7.20 o 
   6  11   4        5.30       17.99     11.82 o 
  -1  12   4        1.76       -6.85      7.71 o 
   0  12   4        0.32      -10.28      6.85 o 
   1  12   4        0.83       -0.86      6.51 o 
   2  12   4       27.93       17.82     10.11 o 
   3  12   4        8.05       15.42     10.79 o 
   4  12   4        5.57        1.03      8.39 o 
   5  12   4        5.32       -2.40      7.20 o 
   1  13   4        2.90        6.17      9.25 o 
   2  13   4       17.22       16.10     11.14 o 
   3  13   4        4.97        3.94      7.37 o 
   4  13   4        1.16       -5.82      7.02 o 
  -2 -13   5        1.70       -0.51     10.96 o 
  -4 -12   5        3.53        0.77      7.29 o 
  -3 -12   5        9.47       12.78      7.98 o 
  -2 -12   5       17.92        4.79      6.41 o 
  -1 -12   5        0.04       -0.69      8.74 o 
   0 -12   5       16.02       33.41     13.53 o 
  -5 -11   5        0.03        4.97     13.36 o 
  -4 -11   5        4.13        6.34     12.16 o 
  -3 -11   5        7.50        6.65     13.96 o 
  -2 -11   5        0.02       -0.54      5.59 o 
  -1 -11   5       13.16       12.27      6.22 o 
   0 -11   5        4.96       -1.42      5.45 o 
   1 -11   5        0.77       17.99     10.28 o 
  -6 -10   5        0.03        4.11     14.22 o 
  -5 -10   5        2.42       11.65     11.82 o 
  -4 -10   5        2.48       11.82     11.48 o 
  -3 -10   5       31.74       43.60      9.22 o 
  -2 -10   5        0.66        1.09      4.94 o 
  -1 -10   5      107.66      105.90     11.99 o 
   0 -10   5       14.23       24.41      7.15 o 
   1 -10   5        1.78        6.87      6.42 o 
   2 -10   5        3.31       -6.34      6.68 o 
   3 -10   5        4.38        5.14     11.14 o 
  -6  -9   5        4.42       10.79     12.85 o 
  -5  -9   5        0.48        4.63     11.65 o 
  -4  -9   5        2.05        8.22      9.94 o 
  -3  -9   5       18.72       21.24     10.62 o 
  -2  -9   5       56.44       56.05      9.02 o 
  -1  -9   5       44.86       26.86      9.34 o 
   0  -9   5       41.21       45.92      8.36 o 
   1  -9   5        0.02       -6.41      4.28 o 
   2  -9   5        5.32        0.95      4.54 o 
   3  -9   5       16.13       16.75      8.53 o 
   4  -9   5        8.18        6.85     12.33 o 
  -6  -8   5        0.27        7.20     12.51 o 
  -5  -8   5        1.63        5.65     10.11 o 
  -4  -8   5        1.46        2.74      8.74 o 
  -3  -8   5        2.83        1.54      6.85 o 
  -2  -8   5       97.88       76.14      9.63 o 
  -1  -8   5      182.85      209.86     13.38 o 
   0  -8   5        0.41        1.73      3.00 o 
   1  -8   5       20.12       10.87      4.21 o 
   2  -8   5        4.61        1.90      3.42 o 
   3  -8   5        1.93        6.80      4.88 o 
   4  -8   5        1.35       12.51     12.33 o 
  -7  -7   5       19.81       10.11     12.85 o 
  -6  -7   5        1.23        2.91     10.28 o 
  -5  -7   5        2.14        4.63      9.08 o 
  -4  -7   5        6.24       13.70      9.25 o 
  -3  -7   5       42.32       30.66     10.96 o 
  -2  -7   5       41.69       51.76      7.69 o 
  -1  -7   5       57.41       55.63      8.82 o 
   0  -7   5       50.81       43.99      5.19 o 
   1  -7   5       27.75       18.08      5.63 o 
   2  -7   5       17.15       25.42      4.82 o 
   3  -7   5       26.26       17.84      9.12 o 
   4  -7   5       11.38       19.36     11.48 o 
   5  -7   5        0.42        2.74     12.51 o 
  -7  -6   5        2.62       -4.97      7.88 o 
  -6  -6   5        0.03        7.37      9.25 o 
  -5  -6   5        4.78       16.62      9.42 o 
  -4  -6   5        1.30       -0.69      6.34 o 
  -3  -6   5       92.48      103.99     14.22 o 
  -2  -6   5       10.62        2.23      3.77 o 
  -1  -6   5       23.41       17.21      4.43 o 
   0  -6   5      105.35      117.69      6.92 o 
   1  -6   5        0.57        1.54      2.50 o 
   2  -6   5       70.01       58.12      6.54 o 
   3  -6   5        0.80        0.96      3.99 o 
   4  -6   5        3.82       15.42      9.76 o 
   5  -6   5        0.10        6.00     10.11 o 
  -7  -5   5        2.11        4.97     11.14 o 
  -6  -5   5        0.66        3.43      8.57 o 
  -5  -5   5        4.45       -4.63      6.34 o 
  -4  -5   5       10.69        6.34      6.00 o 
  -3  -5   5       96.38      113.41     14.22 o 
  -2  -5   5      150.59      156.58     13.88 o 
  -1  -5   5       89.60      100.43      5.89 o 
   0  -5   5      139.56      149.22      7.17 o 
   1  -5   5       91.56       91.67      6.38 o 
   2  -5   5        1.74        2.57      3.23 o 
   3  -5   5       18.19       20.80      5.71 o 
   4  -5   5        0.89       11.48      8.57 o 
   5  -5   5        0.02        5.65      9.42 o 
   6  -5   5        4.00        6.00     12.16 o 
  -7  -4   5        2.12        1.03      9.42 o 
  -6  -4   5        2.71        0.69      7.37 o 
  -5  -4   5        0.91        0.51      6.00 o 
  -4  -4   5       81.67       84.11     15.08 o 
  -3  -4   5        6.29        3.77      4.11 o 
  -2  -4   5       21.37       34.19      8.39 o 
  -1  -4   5      192.21      191.94      7.12 o 
   0  -4   5        8.13       12.01      6.22 o 
   1  -4   5      693.83      780.04     14.71 o 
   2  -4   5      589.92      711.08     25.37 o 
   3  -4   5        1.69        7.47      4.71 o 
   4  -4   5      112.80       87.88     16.10 o 
   5  -4   5      281.56      356.15     31.01 o 
   6  -4   5       42.13       12.16     12.68 o 
  -7  -3   5        1.36        4.28      9.25 o 
  -6  -3   5       53.29       35.63     10.79 o 
  -5  -3   5       47.84       50.88     12.85 o 
  -4  -3   5       16.63        9.44      4.37 o 
  -3  -3   5       96.97       94.90      8.31 o 
  -2  -3   5      267.19      300.30     11.02 o 
  -1  -3   5     1151.61     1207.25     16.25 o 
   0  -3   5      489.43      500.80     10.06 o 
   1  -3   5      971.72     1020.70     14.93 o 
   2  -3   5       47.22       52.03      6.90 o 
   3  -3   5        0.18        3.88      4.02 o 
   4  -3   5      565.43      775.52     38.20 o 
   5  -3   5      682.77      825.37     43.00 o 
   6  -3   5        0.01       -5.48      8.22 o 
   7  -3   5        0.46      -10.11      9.76 o 
  -7  -2   5        1.74        6.85      8.39 o 
  -5  -2   5       15.91       10.62      6.34 o 
  -4  -2   5        2.09        7.37      5.65 o 
  -3  -2   5        0.07        0.69      5.82 o 
  -2  -2   5       17.86       13.10      8.82 o 
  -1  -2   5       13.18        7.40      2.26 o 
   0  -2   5     2209.75     2456.61     19.56 o 
   1  -2   5       32.18       28.52      3.17 o 
   2  -2   5      116.18      132.05      9.20 o 
   3  -2   5       18.08       18.67      7.71 o 
   4  -2   5        0.46        2.74      5.48 o 
   5  -2   5       41.70       44.54     12.85 o 
   6  -2   5        0.02      -11.82      7.88 o 
   7  -2   5        0.00       12.51     11.99 o 
  -6  -1   5      127.35      102.10     18.16 o 
  -5  -1   5       18.70       38.54     10.79 o 
  -4  -1   5        0.63        1.54      4.80 o 
  -3  -1   5      143.42      172.68     16.45 o 
  -2  -1   5       79.09       72.12      9.59 o 
  -1  -1   5     1087.80     1182.73     28.61 o 
   0  -1   5        9.43       12.34      4.52 o 
   1  -1   5       68.17       76.47      6.18 o 
   2  -1   5      126.70      117.89      8.47 o 
   3  -1   5      309.19      315.72     19.87 o 
   4  -1   5       61.62       65.10     13.02 o 
   5  -1   5      188.07      244.63     24.33 o 
   6  -1   5        2.55       -0.17      8.22 o 
   7  -1   5        0.69       16.62     12.85 o 
  -7   0   5        0.90       19.70     12.68 o 
  -6   0   5        2.00      -12.51      8.57 o 
  -5   0   5       14.54       19.02      9.08 o 
  -4   0   5        6.97        1.54      4.45 o 
  -3   0   5        4.30        2.89      3.55 o 
  -2   0   5     1222.69     1256.73     35.12 o 
  -1   0   5       56.66       55.68      7.88 o 
   0   0   5      115.14      126.91      7.11 o 
   1   0   5       43.53       34.25      5.57 o 
   2   0   5      232.69      277.50      7.64 o 
   3   0   5      331.75      381.68     20.73 o 
   4   0   5       12.96        8.74      5.82 o 
   5   0   5       78.07       73.49     14.56 o 
   6   0   5        8.92       10.45      7.88 o 
   7   0   5        0.05       -3.50      5.26 o 
  -7   1   5        0.26       21.93     15.08 o 
  -6   1   5        0.00       -3.08      9.25 o 
  -5   1   5        8.78        2.91      7.88 o 
  -4   1   5        0.33        2.23      6.17 o 
  -3   1   5       78.55       86.68     13.53 o 
  -2   1   5      562.01      665.71     28.09 o 
  -1   1   5      660.83      617.40     23.98 o 
   0   1   5        3.23        2.06      1.29 o 
   1   1   5       67.78       80.01      7.19 o 
   2   1   5     2543.72     2573.81     59.79 o 
   3   1   5      243.99      285.87     11.43 o 
   4   1   5      324.62      372.34     20.56 o 
   5   1   5       17.53        7.89      7.62 o 
   6   1   5       27.93       21.94     18.50 o 
   7   1   5       30.98       33.09      8.97 o 
  -6   2   5        0.18       -0.17      9.59 o 
  -5   2   5       13.31       26.04     11.31 o 
  -4   2   5        1.34       -5.48      5.82 o 
  -3   2   5       16.89        8.05      6.51 o 
  -2   2   5     1685.74     1914.22     50.19 o 
  -1   2   5       26.94       21.63      4.48 o 
   0   2   5      299.45      259.32      6.58 o 
   1   2   5        2.23        2.85      1.20 o 
   2   2   5      892.88      855.36     16.71 o 
   3   2   5      172.52      248.14     13.70 o 
   4   2   5       76.47       62.26      7.66 o 
   5   2   5        4.23        9.59      4.60 o 
   6   2   5       25.03       25.17     13.96 o 
   7   2   5       93.67       76.16     12.05 o 
   8   2   5        0.82       11.42      7.94 o 
  -6   3   5        0.02        6.00     10.45 o 
  -5   3   5        3.79       17.64     10.79 o 
  -4   3   5       23.17       12.33      9.08 o 
  -3   3   5       49.35       47.97     11.99 o 
  -2   3   5        4.52       13.19      7.20 o 
  -1   3   5      276.82      253.71     13.11 o 
   0   3   5       35.38       33.43      2.44 o 
   1   3   5     1163.71     1149.15     20.20 o 
   2   3   5      586.97      633.17     15.77 o 
   3   3   5       34.24       49.54      5.92 o 
   4   3   5      252.73      243.91     12.35 o 
   5   3   5       74.84       63.77     12.33 o 
   6   3   5      101.66       94.18     12.05 o 
   7   3   5       39.86       27.72     11.65 o 
   8   3   5        4.98        4.87      8.15 o 
  -6   4   5        0.30      -16.96     11.31 o 
  -5   4   5        0.44       34.43     14.05 o 
  -4   4   5        2.31       -4.11      7.88 o 
  -3   4   5       19.11       19.70      9.25 o 
  -2   4   5        4.69        5.17      4.36 o 
  -1   4   5        1.54        2.87      5.31 o 
   0   4   5       96.43       89.61      7.73 o 
   1   4   5       95.09       85.46      6.78 o 
   2   4   5        0.01        0.96      2.00 o 
   3   4   5       56.10       51.70      8.31 o 
   4   4   5        0.25        4.63      3.39 o 
   5   4   5        6.41        4.03      4.00 o 
   6   4   5        0.19       -4.76      4.80 o 
   7   4   5       22.61       23.84     21.76 o 
   8   4   5        5.56        7.88     10.62 o 
  -5   5   5        0.00       -9.59     10.96 o 
  -4   5   5        9.08       24.15     10.79 o 
  -3   5   5        9.58        1.54      5.82 o 
  -2   5   5       56.06       55.70      9.18 o 
  -1   5   5        2.08        4.31      3.29 o 
   0   5   5      194.24      205.38     26.30 o 
   1   5   5      732.78      816.33     20.51 o 
   2   5   5       34.27       33.14      5.37 o 
   3   5   5      104.82      102.81      8.44 o 
   4   5   5       51.80       63.22      7.81 o 
   5   5   5       39.55       33.05      7.02 o 
   6   5   5       11.35        4.61      8.99 o 
   7   5   5        0.29       -1.20      8.74 o 
   8   5   5        0.81        3.94     10.62 o 
  -5   6   5        0.80       -7.02     11.48 o 
  -4   6   5       78.03       72.12     17.82 o 
  -3   6   5       11.21       11.48      9.08 o 
  -2   6   5        4.05        1.17      3.70 o 
  -1   6   5        0.78        3.03      3.51 o 
   0   6   5      244.87      251.64     13.38 o 
   1   6   5       15.71       19.90      4.97 o 
   2   6   5      429.75      446.45     16.13 o 
   3   6   5       33.39       31.84      5.92 o 
   4   6   5        0.05       -2.74      3.21 o 
   5   6   5      344.41      312.53     15.80 o 
   6   6   5        2.00        6.68      7.20 o 
   7   6   5        0.21       -3.60      7.88 o 
   8   6   5        4.61        2.40     11.82 o 
  -5   7   5        8.56       -3.08     11.82 o 
  -4   7   5        5.31       -2.40      9.08 o 
  -3   7   5        1.79       -1.14      4.88 o 
  -2   7   5       23.37       13.16      5.51 o 
  -1   7   5       21.30       15.26     10.62 o 
   0   7   5        2.84       -3.50      2.63 o 
   1   7   5      117.64      112.76     10.22 o 
   2   7   5        0.06        0.45      2.85 o 
   3   7   5       61.44       57.60      7.61 o 
   4   7   5       20.55       18.63      5.54 o 
   5   7   5     1218.29     1420.85     50.37 o 
   6   7   5       54.73       34.60     11.48 o 
   7   7   5        0.68        7.54      9.25 o 
  -4   8   5        0.13       -3.60      9.94 o 
  -3   8   5        4.35        0.51     10.28 o 
  -2   8   5       38.29       34.69      9.09 o 
  -1   8   5        3.69        5.03      6.68 o 
   0   8   5     1209.84     1471.50     43.34 o 
   1   8   5       25.02       46.49     14.82 o 
   2   8   5       78.52       89.14     12.42 o 
   3   8   5       21.54       15.75      5.19 o 
   4   8   5      279.65      293.11     25.18 o 
   5   8   5       59.68       52.25     13.36 o 
   6   8   5       30.34       32.72     12.16 o 
   7   8   5        9.62        7.02      9.59 o 
  -3   9   5       14.76        6.62      8.65 o 
  -2   9   5        0.57       -0.98      5.31 o 
  -1   9   5      575.01      736.37     27.80 o 
   0   9   5       56.91       31.08     18.33 o 
   1   9   5       30.16       34.02      7.73 o 
   2   9   5        0.17       -1.48      5.74 o 
   3   9   5        8.30        7.88      6.68 o 
   4   9   5      267.04      231.10     23.81 o 
   5   9   5       17.79       14.05      9.76 o 
   6   9   5        0.36       -5.82      6.85 o 
   7   9   5        0.03       -0.34      8.22 o 
  -3  10   5        4.36       11.14      8.17 o 
  -2  10   5       67.65       69.89     13.11 o 
  -1  10   5        2.74        6.11      5.63 o 
   0  10   5        1.56        4.61      5.10 o 
   1  10   5       12.98       13.82      8.48 o 
   2  10   5       15.05       10.11      7.20 o 
   3  10   5        0.63        0.17      5.65 o 
   4  10   5        8.54        7.71      7.54 o 
   5  10   5        1.09        0.00      6.85 o 
   6  10   5        6.52        3.94      9.08 o 
  -2  11   5        0.21       -5.72      6.43 o 
  -1  11   5       14.37       14.47      7.74 o 
   0  11   5        4.26       -0.82      8.14 o 
   1  11   5       11.16       13.36      9.08 o 
   2  11   5       60.51       85.66     18.33 o 
   3  11   5       99.17      124.54     20.56 o 
   4  11   5       15.99        8.22      7.54 o 
   5  11   5        0.09        7.88      8.57 o 
   6  11   5       12.67       -1.88      9.94 o 
  -1  12   5        1.20      -10.28      8.22 o 
   0  12   5        6.10        7.02     10.11 o 
   1  12   5        4.82        6.17      8.39 o 
   2  12   5        0.05        2.23      7.37 o 
   3  12   5        0.11       -4.28      6.00 o 
   4  12   5        2.87        0.69      8.74 o 
   5  12   5        0.05       -0.17      8.22 o 
   1  13   5        0.22       -3.08      7.88 o 
   2  13   5       14.22       27.07     12.51 o 
   3  13   5        0.34       -5.48      7.54 o 
   4  13   5        7.50       19.53     10.79 o 
  -3 -12   6        6.78        3.34      7.63 o 
  -2 -12   6        9.67        1.57      8.31 o 
  -1 -12   6        1.64        3.60      7.71 o 
  -5 -11   6       12.00       13.19     15.93 o 
  -4 -11   6        0.09       -2.67      6.27 o 
  -3 -11   6        2.79        6.74      7.10 o 
  -2 -11   6        0.87        1.33      5.84 o 
  -1 -11   6        1.48        7.84      5.75 o 
   0 -11   6        1.63       -2.06      7.88 o 
  -5 -10   6        0.04        1.03     11.65 o 
  -4 -10   6        0.35       -2.40     10.79 o 
  -3 -10   6        1.96        3.19      5.97 o 
  -2 -10   6       48.15       55.04      9.93 o 
  -1 -10   6       14.41       20.34      7.02 o 
   0 -10   6        8.77       15.95      6.78 o 
   1 -10   6       33.52       29.29     11.99 o 
  -6  -9   6        4.65        2.91     13.88 o 
  -5  -9   6        0.09        0.17     11.82 o 
  -4  -9   6        4.09        3.25     10.79 o 
  -3  -9   6       15.12       16.56      8.14 o 
  -2  -9   6       16.05       16.54      8.05 o 
  -1  -9   6       32.86       36.72      7.98 o 
   0  -9   6        0.99        3.77      4.60 o 
   1  -9   6       34.06       15.82      6.53 o 
   2  -9   6        2.10       -5.48      6.34 o 
   3  -9   6       18.18       10.56      8.10 o 
   4  -9   6        1.51        1.03     14.73 o 
  -6  -8   6        2.15        5.82     12.68 o 
  -5  -8   6        4.26        3.94      9.42 o 
  -4  -8   6        7.53        8.05      9.59 o 
  -3  -8   6        0.56        9.94      9.08 o 
  -2  -8   6       24.83       39.99      7.85 o 
  -1  -8   6        0.69        1.95      3.56 o 
   0  -8   6       50.64       41.87      7.15 o 
   1  -8   6       62.98       77.59      9.53 o 
   2  -8   6        9.83       15.92      5.83 o 
   3  -8   6       44.57       35.43      9.71 o 
   4  -8   6        1.03       10.45     11.99 o 
  -6  -7   6        0.00       13.53     12.68 o 
  -5  -7   6       17.75        1.03      9.76 o 
  -4  -7   6       40.98       30.84     11.82 o 
  -3  -7   6        5.00       -4.45      6.17 o 
  -2  -7   6        9.29        6.60      3.88 o 
  -1  -7   6       19.49       23.88      5.56 o 
   0  -7   6       28.28       27.93      5.59 o 
   1  -7   6        1.23       -0.62      2.80 o 
   2  -7   6        0.46        1.47      3.17 o 
   3  -7   6        5.65        3.12      5.23 o 
   4  -7   6        1.62        8.39     11.31 o 
   5  -7   6        2.28        6.00     13.36 o 
  -7  -6   6        1.72      -10.96      8.91 o 
  -6  -6   6        0.10        8.05      9.25 o 
  -5  -6   6        5.09       25.01     10.45 o 
  -4  -6   6        2.66       -4.28      6.51 o 
  -3  -6   6       23.19       26.72      8.57 o 
  -2  -6   6       16.25       13.55      4.07 o 
  -1  -6   6        1.83        3.20      2.82 o 
   0  -6   6       11.68        7.29      4.06 o 
   1  -6   6        3.83        1.58      2.58 o 
   2  -6   6       15.55       19.47      4.70 o 
   3  -6   6       24.46       19.43      6.79 o 
   4  -6   6      103.26      107.58     20.04 o 
   5  -6   6        7.35        4.45     11.82 o 
  -7  -5   6        2.79       12.33     10.79 o 
  -6  -5   6        9.26       12.85     10.28 o 
  -5  -5   6        0.05       -7.54      5.82 o 
  -4  -5   6        0.10        0.17      5.31 o 
  -3  -5   6        0.70        3.43      4.80 o 
  -2  -5   6        2.96        1.37      3.60 o 
  -1  -5   6        3.98        6.24      2.57 o 
   0  -5   6       40.94       38.26      4.38 o 
   1  -5   6       82.50       83.52      6.27 o 
   2  -5   6        9.77        2.32      2.49 o 
   3  -5   6       33.71       23.89      9.94 o 
   4  -5   6      123.86       98.85     19.19 o 
   5  -5   6        1.86        7.20     10.62 o 
   6  -5   6       14.74       19.02     14.05 o 
  -7  -4   6        1.57        5.14     10.45 o 
  -6  -4   6        0.00       -6.85      7.37 o 
  -5  -4   6        3.55        2.74      7.88 o 
  -4  -4   6        0.10       -3.94      5.14 o 
  -3  -4   6       35.01       50.71      9.94 o 
  -2  -4   6      194.17      217.14      9.95 o 
  -1  -4   6       20.87       20.02      3.20 o 
   0  -4   6      632.29      626.00     12.77 o 
   1  -4   6      174.87      175.96      7.60 o 
   2  -4   6       25.20       12.55      3.32 o 
   3  -4   6      145.00      161.16     12.83 o 
   4  -4   6       53.58       50.54     13.70 o 
   5  -4   6      238.68      329.26     31.52 o 
   6  -4   6       18.70       15.59     12.85 o 
  -7  -3   6        0.59       12.33      9.94 o 
  -6  -3   6        4.21        2.74      7.20 o 
  -5  -3   6       18.79       15.59      8.39 o 
  -4  -3   6       24.86       32.21      9.42 o 
  -3  -3   6        9.24        6.56      3.74 o 
  -2  -3   6      606.07      746.84     18.11 o 
  -1  -3   6     3012.52     3241.18     39.01 o 
   0  -3   6      144.00      147.07      5.97 o 
   1  -3   6      163.22      165.83      6.90 o 
   2  -3   6        0.16        1.46      3.15 o 
   3  -3   6      119.64      129.52     11.50 o 
   4  -3   6        0.00        2.91      6.34 o 
   5  -3   6      203.87      259.36     27.58 o 
   6  -3   6        0.80       -7.88      8.74 o 
   7  -3   6        0.29        9.94     13.36 o 
  -7  -2   6        5.27        2.91      8.05 o 
  -5  -2   6      111.89      138.25     16.62 o 
  -4  -2   6       12.38        8.05      6.17 o 
  -3  -2   6       18.74       23.64      8.39 o 
  -2  -2   6     1238.65     1432.92     25.86 o 
  -1  -2   6       40.26       40.25      3.90 o 
   0  -2   6      224.68      225.97      6.24 o 
   1  -2   6       66.92       69.28      8.22 o 
   2  -2   6      208.66      191.37     11.45 o 
   3  -2   6      237.81      238.75     14.11 o 
   4  -2   6       32.74       30.32     10.28 o 
   5  -2   6      137.94      170.28     22.27 o 
   6  -2   6        2.20        3.25      9.08 o 
   7  -2   6        0.46       -1.54     10.28 o 
  -6  -1   6        0.73       -7.37      7.54 o 
  -5  -1   6       28.49       33.41     11.31 o 
  -4  -1   6        0.77        1.54      5.14 o 
  -3  -1   6       21.42       10.28      7.02 o 
  -2  -1   6        1.98        3.94      5.48 o 
  -1  -1   6       57.35       47.16      6.25 o 
   0  -1   6       20.18       16.02      2.73 o 
   1  -1   6       20.24       10.99      8.31 o 
   2  -1   6      261.39      247.98     11.60 o 
   3  -1   6      870.18      930.22     34.60 o 
   4  -1   6       66.97       96.28     15.08 o 
   5  -1   6        1.31        3.43      6.51 o 
   6  -1   6        3.84        3.94      8.22 o 
   7  -1   6        5.93       -2.23      9.94 o 
  -6   0   6        0.01       -4.45      9.76 o 
  -5   0   6        1.11       -3.60      6.51 o 
  -4   0   6        0.17        0.69      5.82 o 
  -3   0   6       97.65      142.53     17.13 o 
  -2   0   6     5089.81     5622.75     78.80 o 
  -1   0   6      230.79      224.26     19.44 o 
   0   0   6      103.04       95.03      6.62 o 
   1   0   6      289.97      284.93     10.90 o 
   2   0   6     1698.62     1818.46     31.13 o 
   3   0   6      270.12      302.63     11.85 o 
   4   0   6        0.79        2.06      5.31 o 
   5   0   6       63.30       60.99     14.05 o 
   6   0   6        2.09        5.72      9.51 o 
   7   0   6        0.29        2.74     10.28 o 
  -6   1   6        0.27      -12.33      8.22 o 
  -5   1   6        2.98       -0.51      8.05 o 
  -4   1   6        1.97       -1.88      5.65 o 
  -3   1   6      369.84      470.08     29.12 o 
  -2   1   6      364.78      425.71     23.47 o 
  -1   1   6        5.70        3.32      2.20 o 
   0   1   6      143.82      117.53      6.50 o 
   1   1   6      836.05      728.43     10.80 o 
   2   1   6      949.15     1018.15     18.30 o 
   3   1   6       25.22       26.86      4.63 o 
   4   1   6        8.23       -0.18      3.51 o 
   5   1   6        5.31        2.31      4.48 o 
   6   1   6        0.80        2.33      4.82 o 
   7   1   6       10.06        2.48      6.46 o 
  -6   2   6        0.20       -7.02     10.11 o 
  -5   2   6       27.01       18.67      9.76 o 
  -4   2   6       27.41       25.53     10.62 o 
  -3   2   6       49.17       47.62     13.02 o 
  -2   2   6        7.28       -0.51      4.97 o 
  -1   2   6      188.45      202.41      8.61 o 
   0   2   6        3.78        4.75      1.76 o 
   1   2   6      872.87      844.19     12.91 o 
   2   2   6      209.55      230.88      9.34 o 
   3   2   6      644.21      681.78     17.78 o 
   4   2   6       85.19      108.87     25.61 o 
   5   2   6       31.39       38.74      7.43 o 
   6   2   6       75.16       72.97     10.95 o 
   7   2   6        6.28       -8.57      5.82 o 
   8   2   6        3.17       -7.20     11.14 o 
  -6   3   6        1.24      -12.85     10.11 o 
  -5   3   6        4.22       22.61     13.02 o 
  -4   3   6       22.32       22.10     10.28 o 
  -3   3   6        4.33       -0.34      4.45 o 
  -2   3   6      263.78      283.18     22.10 o 
  -1   3   6      137.26      129.84      5.65 o 
   0   3   6        2.93        3.56      1.57 o 
   1   3   6     3746.25     3745.18     37.97 o 
   2   3   6      121.42      105.21     10.11 o 
   3   3   6       22.87       30.84      5.20 o 
   4   3   6       10.04        4.29      3.70 o 
   5   3   6        1.01        3.08      6.77 o 
   6   3   6        0.02       12.54      7.11 o 
   7   3   6        7.93        8.79      7.79 o 
   8   3   6        1.74        3.55      8.91 o 
  -6   4   6        0.74       -7.02     12.68 o 
  -5   4   6       34.69       30.15     13.53 o 
  -4   4   6        6.52        0.86      7.71 o 
  -3   4   6        0.93       -1.71      6.17 o 
  -2   4   6       54.95       51.38      8.99 o 
  -1   4   6       47.82       27.88      6.00 o 
   0   4   6     1133.59     1056.49     23.72 o 
   1   4   6      266.79      301.89     12.08 o 
   2   4   6       89.55       87.87      7.56 o 
   3   4   6        5.50        5.45      4.71 o 
   4   4   6      138.85      120.78      9.81 o 
   5   4   6      258.79      236.20     14.84 o 
   6   4   6        8.92       15.18      6.50 o 
   7   4   6        0.77       16.58     13.02 o 
   8   4   6        0.67      -12.16      8.74 o 
  -5   5   6        6.16       29.98     14.39 o 
  -4   5   6       19.31       -2.91      8.57 o 
  -3   5   6       86.65       77.95     16.62 o 
  -2   5   6       13.33        9.79      4.61 o 
  -1   5   6       21.12       23.12      5.69 o 
   0   5   6        7.42        2.04      3.12 o 
   1   5   6        4.29       -0.76      2.59 o 
   2   5   6       85.24       75.32      7.88 o 
   3   5   6       23.23       17.46     10.45 o 
   4   5   6        6.25        4.10      3.90 o 
   5   5   6      360.56      382.43     24.84 o 
   6   5   6       12.14        7.50      7.37 o 
   7   5   6       11.83       16.10     11.48 o 
   8   5   6        1.36       15.25     12.16 o 
  -5   6   6        1.67       32.21     16.45 o 
  -4   6   6       30.48       27.24     13.88 o 
  -3   6   6        2.09        6.17      8.74 o 
  -2   6   6        1.49        3.69      4.23 o 
  -1   6   6      126.24      119.96     11.65 o 
   0   6   6      930.38      925.51     48.48 o 
   1   6   6       49.32       51.81      7.39 o 
   2   6   6        4.70        3.65      3.13 o 
   3   6   6        3.35        4.43      3.61 o 
   4   6   6      697.99      760.78     23.11 o 
   5   6   6      831.07      899.91     31.18 o 
   6   6   6       73.00       68.01     14.90 o 
   7   6   6        4.61       14.73     10.96 o 
  -4   7   6       11.41       13.36     11.31 o 
  -3   7   6        1.87        1.37      8.57 o 
  -2   7   6       10.38       -2.22      4.20 o 
  -1   7   6      209.64      202.66     15.36 o 
   0   7   6       57.69       52.94      8.30 o 
   1   7   6        2.97       -0.85      3.14 o 
   2   7   6       36.91       59.80      8.23 o 
   3   7   6       14.55       16.98      4.76 o 
   4   7   6      908.03     1022.67     27.92 o 
   5   7   6       17.75       33.58     10.96 o 
   6   7   6       31.32       22.44      9.59 o 
   7   7   6        1.75       -8.39      7.88 o 
  -4   8   6        0.08        2.23      9.59 o 
  -3   8   6        3.31        0.42      6.21 o 
  -2   8   6       17.95       22.40      7.92 o 
  -1   8   6        4.05        3.53      4.65 o 
   0   8   6      215.23      285.69     17.62 o 
   1   8   6       21.46       13.18      6.68 o 
   2   8   6       34.11       24.23      6.18 o 
   3   8   6        0.00       -0.10      3.70 o 
   4   8   6      129.37      135.51     17.99 o 
   5   8   6       35.16       58.07     14.56 o 
   6   8   6        1.47       -0.86      5.82 o 
   7   8   6        4.15        0.86      8.91 o 
  -3   9   6        0.65       -4.50      6.54 o 
  -2   9   6       21.00       17.30     17.82 o 
  -1   9   6       10.65        3.16      5.18 o 
   0   9   6       27.64       48.28      9.56 o 
   1   9   6        5.30        8.70      4.77 o 
   2   9   6       62.78       61.52      9.27 o 
   3   9   6        0.72       -1.54      4.80 o 
   4   9   6       37.83       53.11     13.36 o 
   5   9   6       18.22       22.27     10.62 o 
   6   9   6        0.79        1.88      7.54 o 
   7   9   6        6.53        0.69      8.91 o 
  -2  10   6        3.28        5.32      6.72 o 
  -1  10   6        4.11        5.41      5.80 o 
   0  10   6       28.69       36.02     11.91 o 
   1  10   6        0.77        3.48      5.57 o 
   2  10   6        5.45       13.02      7.88 o 
   3  10   6        0.34        1.03      5.82 o 
   4  10   6       51.75       37.35     12.85 o 
   5  10   6        1.79        6.17      8.05 o 
   6  10   6        0.25        4.28      9.25 o 
  -2  11   6       22.82       20.03      9.17 o 
  -1  11   6        3.48        2.66      7.19 o 
   0  11   6        0.19       -0.16      8.65 o 
   1  11   6       59.09       39.74     13.36 o 
   2  11   6       16.74       19.02     10.28 o 
   3  11   6        1.30       12.33      8.74 o 
   4  11   6        1.84       -6.17      5.82 o 
   5  11   6        0.01       -2.91      7.71 o 
   6  11   6        3.79        0.17      9.25 o 
   0  12   6        3.03        2.06      6.85 o 
   1  12   6        0.46       11.65     10.45 o 
   2  12   6        0.28        5.82      7.88 o 
   3  12   6        1.41        8.22      7.88 o 
   4  12   6       17.46       15.76     10.79 o 
   5  12   6        4.92        9.59     10.62 o 
   1  13   6        6.91        0.51      8.39 o 
   2  13   6        1.83       -4.45      7.20 o 
   3  13   6        0.60       -0.34      8.22 o 
  -3 -12   7        0.52        2.23     10.96 o 
  -2 -12   7        1.60       -2.23      8.22 o 
  -1 -12   7        0.25       -3.25      8.57 o 
  -4 -11   7        0.12        2.99      6.68 o 
  -3 -11   7       43.64       37.92      9.83 o 
  -2 -11   7        7.11       12.16      9.94 o 
  -1 -11   7        3.67       -3.60      7.71 o 
   0 -11   7        0.66        5.31      9.94 o 
   1 -11   7        1.35       -4.45      9.42 o 
  -5 -10   7        0.38        6.17     12.85 o 
  -4 -10   7       10.14       13.19     13.19 o 
  -3 -10   7        1.55        6.53      6.42 o 
  -2 -10   7       70.59       61.55     22.96 o 
  -1 -10   7        0.09       10.79      7.88 o 
   0 -10   7        1.38       -3.60      7.37 o 
   1 -10   7       10.25        2.57      8.05 o 
   2 -10   7        2.22       -5.14      9.08 o 
  -5  -9   7        9.52        9.25     13.02 o 
  -4  -9   7        0.01        4.45     10.96 o 
  -3  -9   7        2.74        3.70      5.13 o 
  -2  -9   7       11.79       13.28      5.85 o 
  -1  -9   7       85.06       83.39     10.53 o 
   0  -9   7        2.71        5.14      6.85 o 
   1  -9   7        2.95       -0.51      6.85 o 
   2  -9   7        5.75        5.31      7.71 o 
   3  -9   7        0.14       14.89      7.57 o 
  -6  -8   7        1.21       10.11     13.70 o 
  -5  -8   7        1.76        3.25     10.96 o 
  -4  -8   7        0.70        4.11     10.11 o 
  -3  -8   7       11.34       16.08      6.30 o 
  -2  -8   7       34.12       33.57      7.63 o 
  -1  -8   7        9.05        9.01      4.65 o 
   0  -8   7       25.15       34.43     10.96 o 
   1  -8   7       22.38       14.56      7.88 o 
   2  -8   7       22.01       10.67      6.56 o 
   3  -8   7       16.70        9.28      6.52 o 
   4  -8   7        0.19        7.02     12.51 o 
  -6  -7   7        6.47        9.76     13.36 o 
  -5  -7   7        0.01        3.08     10.28 o 
  -4  -7   7        0.00       -6.68      7.54 o 
  -3  -7   7        0.00       -4.11      6.51 o 
  -2  -7   7       22.11       21.04     13.02 o 
  -1  -7   7       11.01       11.62      3.95 o 
   0  -7   7        2.12        3.87      3.01 o 
   1  -7   7       38.73       33.62     16.10 o 
   2  -7   7        3.64       -1.00      4.30 o 
   3  -7   7       30.68       23.30     10.45 o 
   4  -7   7        4.61       13.53     11.82 o 
   5  -7   7       35.27       50.02     19.19 o 
  -6  -6   7        1.63       15.59     10.62 o 
  -5  -6   7        4.31       14.39      9.59 o 
  -4  -6   7       63.95       58.25     14.90 o 
  -3  -6   7       20.51       19.70      8.39 o 
  -2  -6   7       10.97        4.29      5.31 o 
  -1  -6   7        5.66        5.37      3.26 o 
   0  -6   7        0.00       -1.47      1.99 o 
   1  -6   7        4.75       12.18      5.50 o 
   2  -6   7        0.00        2.35      4.88 o 
   3  -6   7        1.87        6.26      5.06 o 
   4  -6   7       50.15       65.44     17.64 o 
   5  -6   7        1.95       17.47     13.36 o 
  -6  -5   7        0.01       -0.69      9.59 o 
  -5  -5   7        2.81       -3.94      7.02 o 
  -4  -5   7       42.80       20.56      9.42 o 
  -3  -5   7        1.11       -0.69      4.63 o 
  -2  -5   7       53.61       42.57      8.48 o 
  -1  -5   7      696.56      698.72     15.02 o 
   0  -5   7       63.47       63.93      5.48 o 
   1  -5   7       42.70       58.96      5.63 o 
   2  -5   7        7.11        4.85      3.99 o 
   3  -5   7      222.24      269.04     17.01 o 
   4  -5   7       41.29       34.43     13.19 o 
   5  -5   7       96.23      112.38     22.96 o 
   6  -5   7       13.30        7.37     13.19 o 
  -6  -4   7        3.87        3.77      9.08 o 
  -5  -4   7        3.60        9.25      8.39 o 
  -4  -4   7        6.96        7.02      8.57 o 
  -3  -4   7        4.10       11.65      5.82 o 
  -2  -4   7       85.01      103.19      7.85 o 
  -1  -4   7        4.71       10.16      3.16 o 
   0  -4   7     1597.80     1872.15     27.76 o 
   1  -4   7       20.02       18.96      3.49 o 
   2  -4   7       46.43       40.56      8.14 o 
   3  -4   7        8.02        7.03      4.88 o 
   4  -4   7       24.21       22.61     10.62 o 
   5  -4   7        0.94       -4.45      8.39 o 
   6  -4   7        0.16        3.94     10.62 o 
  -6  -3   7       34.53       24.50     11.14 o 
  -5  -3   7       29.19       21.24      9.42 o 
  -4  -3   7       27.89       28.95      9.25 o 
  -3  -3   7       10.84        9.04      7.45 o 
  -2  -3   7       20.13       30.29      9.17 o 
  -1  -3   7     2274.31     2590.18     26.91 o 
   0  -3   7      546.34      559.89     17.39 o 
   1  -3   7      185.04      184.89      6.59 o 
   2  -3   7       33.15       30.52      6.04 o 
   3  -3   7      125.41      108.89     10.84 o 
   4  -3   7       21.40       11.31      9.08 o 
   5  -3   7        5.03        7.54      7.71 o 
   6  -3   7        1.64        9.59      9.94 o 
  -6  -2   7        3.03       -6.00      6.00 o 
  -4  -2   7       33.76       27.92      8.05 o 
  -3  -2   7       47.44       56.02     10.96 o 
  -2  -2   7      637.47      705.46     18.94 o 
  -1  -2   7       95.77       87.49      5.80 o 
   0  -2   7      129.09      116.14      6.82 o 
   1  -2   7        0.82        2.71      2.72 o 
   2  -2   7       68.14       80.40     13.70 o 
   3  -2   7        8.41        4.85      3.76 o 
   4  -2   7      175.09      220.31     21.93 o 
   5  -2   7       95.28       83.26     16.62 o 
   6  -2   7        0.99       -0.69      8.91 o 
   7  -2   7       10.21       14.39     12.51 o 
  -5  -1   7       25.62       17.47      9.08 o 
  -4  -1   7        0.37        2.74      5.48 o 
  -3  -1   7       19.58       10.45      8.22 o 
  -2  -1   7       11.34        4.28      5.65 o 
  -1  -1   7        4.77        3.10      2.68 o 
   0  -1   7      173.73      155.40      8.24 o 
   1  -1   7       55.50       38.00      5.69 o 
   2  -1   7      179.35      165.89      5.90 o 
   3  -1   7      486.12      479.47     18.51 o 
   4  -1   7      146.38      145.10     17.82 o 
   5  -1   7       54.93       43.51     12.68 o 
   6  -1   7        0.54       14.39     11.14 o 
   7  -1   7        0.90       -8.57      9.25 o 
  -6   0   7       13.38       -3.77     11.14 o 
  -5   0   7        1.00       -3.43      7.37 o 
  -4   0   7        9.68       16.79      8.05 o 
  -3   0   7       41.48       37.00     11.14 o 
  -2   0   7      268.93      244.97     19.19 o 
  -1   0   7        8.80        5.75      2.72 o 
   0   0   7      478.57      460.27     18.50 o 
   1   0   7       40.65       36.39      5.43 o 
   2   0   7       88.53       99.18      4.76 o 
   3   0   7       38.05       30.80      9.59 o 
   4   0   7      238.58      257.82     13.28 o 
   5   0   7       28.52       17.11      6.17 o 
   6   0   7        9.96       12.33      9.25 o 
   7   0   7       26.11       41.80     15.42 o 
  -6   1   7        0.30       -7.37      9.08 o 
  -5   1   7        0.04       -4.28      7.54 o 
  -4   1   7        3.05       -1.54      6.85 o 
  -3   1   7        5.88       12.33      8.74 o 
  -2   1   7      355.91      329.60     22.10 o 
  -1   1   7      125.26      140.90      8.51 o 
   0   1   7       27.67       31.84      9.51 o 
   1   1   7        0.00        0.77      1.54 o 
   2   1   7      261.81      282.13      9.16 o 
   3   1   7        0.00        2.19      2.72 o 
   4   1   7      136.95      153.07     10.94 o 
   5   1   7        0.79        0.34      5.91 o 
   6   1   7        6.14        1.88      8.74 o 
   7   1   7       16.41       10.96     11.31 o 
  -6   2   7        1.80       -2.23     12.85 o 
  -5   2   7        0.38        4.97      9.25 o 
  -4   2   7        0.00        1.71      7.20 o 
  -3   2   7      100.04      124.54     18.67 o 
  -2   2   7       24.13       31.18      9.76 o 
  -1   2   7        9.26        6.19      2.62 o 
   0   2   7      242.12      207.79      7.18 o 
   1   2   7       60.56       64.82      6.28 o 
   2   2   7       29.86       44.01      5.05 o 
   3   2   7       15.39        9.45      6.34 o 
   4   2   7       24.22       18.94      5.08 o 
   5   2   7        8.15        0.41      4.88 o 
   6   2   7        0.01        3.77      5.35 o 
   7   2   7        0.14       22.44     12.33 o 
  -6   3   7        0.24       -7.88     11.48 o 
  -5   3   7        0.14       14.39     10.62 o 
  -4   3   7        1.54       13.53      8.74 o 
  -3   3   7       13.05       18.16      9.08 o 
  -2   3   7       24.88       12.16      7.88 o 
  -1   3   7        0.03        2.29      2.09 o 
   0   3   7      222.07      236.63      7.58 o 
   1   3   7       98.85       84.78      6.75 o 
   2   3   7       69.75       69.75     11.99 o 
   3   3   7        7.70        3.69      4.20 o 
   4   3   7      283.17      293.20     13.76 o 
   5   3   7       23.24       19.57      8.91 o 
   6   3   7      149.61      125.01     38.72 o 
   7   3   7       13.20        5.33      9.17 o 
  -5   4   7       14.81       -0.17     10.45 o 
  -4   4   7        0.05        6.85      9.42 o 
  -3   4   7        5.64        3.58      4.66 o 
  -2   4   7        0.01        0.17      5.31 o 
  -1   4   7        5.69        2.07      3.21 o 
   0   4   7      258.82      293.04     13.21 o 
   1   4   7       90.17       93.07      7.73 o 
   2   4   7      343.50      380.33     14.17 o 
   3   4   7       26.56       28.74      5.68 o 
   4   4   7        7.31       15.81      5.02 o 
   5   4   7        1.20       -2.10      3.99 o 
   6   4   7       57.47       52.89      9.95 o 
   7   4   7        0.82       -7.17      5.92 o 
  -5   5   7        0.64        2.57     12.68 o 
  -4   5   7        8.56        0.17      8.91 o 
  -3   5   7        0.26        7.37      7.02 o 
  -2   5   7       32.11       15.64     10.11 o 
  -1   5   7       14.34       12.51      5.09 o 
   0   5   7       28.77       19.44      5.02 o 
   1   5   7       81.53      103.60      9.42 o 
   2   5   7        0.01        1.25      2.84 o 
   3   5   7      127.62      101.74      9.12 o 
   4   5   7        2.80        2.92      3.94 o 
   5   5   7       29.24       27.84      6.84 o 
   6   5   7       28.01       17.88      6.51 o 
   7   5   7        0.26        4.96      6.70 o 
  -5   6   7        0.97       16.10     14.56 o 
  -4   6   7        0.04       -7.37      8.39 o 
  -3   6   7        3.10        3.08      8.91 o 
  -2   6   7       16.16        8.45      5.92 o 
  -1   6   7       23.89        9.62      4.90 o 
   0   6   7       55.73       64.71      8.77 o 
   1   6   7      180.89      225.20     13.08 o 
   2   6   7      382.45      400.35     16.29 o 
   3   6   7       36.75       32.12      6.23 o 
   4   6   7       17.69       30.35     12.93 o 
   5   6   7      389.37      473.82     19.98 o 
   6   6   7       22.85       19.93      6.63 o 
   7   6   7        0.97       -2.91      8.05 o 
  -4   7   7        6.41       -4.63      9.59 o 
  -3   7   7        0.27        2.06      9.59 o 
  -2   7   7       67.93       63.79      9.19 o 
  -1   7   7      392.71      499.20     22.71 o 
   0   7   7       51.56       51.88     18.07 o 
   1   7   7       56.01       46.58      7.74 o 
   2   7   7        0.00        0.27      3.70 o 
   3   7   7       43.84       35.33      6.77 o 
   4   7   7      219.19      247.11     29.38 o 
   5   7   7      186.91      206.32     14.88 o 
   6   7   7        0.41       -1.03      7.02 o 
   7   7   7        0.09        8.22      9.59 o 
  -4   8   7        1.37       -3.25      9.59 o 
  -3   8   7        1.21        9.08      9.76 o 
  -2   8   7        0.03       -4.58      4.88 o 
  -1   8   7        0.24        2.86      5.40 o 
   0   8   7       50.33       63.29     18.50 o 
   1   8   7        0.98        3.17      5.82 o 
   2   8   7        2.29        2.83      3.54 o 
   3   8   7        3.05        1.26      4.05 o 
   4   8   7      344.07      394.44     51.22 o 
   5   8   7        1.04        4.97      7.37 o 
   6   8   7        2.19       -2.23      6.68 o 
   7   8   7        0.15        2.74      9.08 o 
  -3   9   7        9.13        6.85     12.16 o 
  -2   9   7       29.64       38.97     13.45 o 
  -1   9   7        6.43       20.91      7.47 o 
   0   9   7        8.77        3.94      7.62 o 
   1   9   7        0.23       -3.70      3.82 o 
   2   9   7        6.90        5.27      7.11 o 
   3   9   7       21.83       11.15      5.51 o 
   4   9   7       53.32       45.57     12.68 o 
   5   9   7        2.46        1.54      7.71 o 
   6   9   7        3.66       -2.91      8.22 o 
   7   9   7        2.44       -4.11      8.74 o 
  -2  10   7        1.10       -0.86      6.87 o 
  -1  10   7       12.06       16.31      7.03 o 
   0  10   7       12.72        6.96      6.33 o 
   1  10   7        2.20        9.21      5.91 o 
   2  10   7       36.21       50.71     11.73 o 
   3  10   7       28.43       20.39      9.94 o 
   4  10   7        7.78        5.31      8.39 o 
   5  10   7        0.08       -3.94      6.34 o 
   6  10   7        2.59        1.54      8.91 o 
  -1  11   7        0.17        4.32      7.03 o 
   0  11   7        0.76       11.32     16.87 o 
   1  11   7        0.54       -9.71     10.11 o 
   2  11   7        0.57       -1.03      5.82 o 
   3  11   7        0.27        1.54      7.37 o 
   4  11   7       15.79       21.07     10.28 o 
   5  11   7        1.67       -4.80      7.37 o 
   6  11   7        0.53       -4.28      9.08 o 
   0  12   7        4.61       12.51     11.14 o 
   1  12   7        9.94       -5.14      8.22 o 
   2  12   7        2.92       13.88      9.59 o 
   3  12   7        3.53        7.71      8.22 o 
   4  12   7        3.16       -2.57      7.02 o 
   5  12   7        5.29        3.60      9.59 o 
  -3 -11   8        2.13       -4.45      7.88 o 
  -2 -11   8        4.46       -9.76      7.71 o 
  -1 -11   8        0.19       11.82      9.76 o 
   0 -11   8        3.35       15.59     10.96 o 
   1 -11   8        1.39        4.97     10.45 o 
  -4 -10   8        0.55       -1.94      6.28 o 
  -3 -10   8        0.81       14.39      9.25 o 
  -2 -10   8        3.72        0.51      8.57 o 
  -1 -10   8        3.22        1.20      7.02 o 
   0 -10   8        0.07        8.91      8.74 o 
   1 -10   8        0.88        0.51      8.91 o 
   2 -10   8        3.71        2.57      9.94 o 
  -5  -9   8        1.58       -1.20     11.82 o 
  -4  -9   8        0.39        4.28     10.96 o 
  -3  -9   8       14.15        5.59     12.16 o 
  -2  -9   8       54.43       51.05     14.22 o 
  -1  -9   8        2.26       -0.17      7.02 o 
   0  -9   8        3.93       -3.77      7.71 o 
   1  -9   8       17.99       14.56      9.94 o 
   2  -9   8        1.76        6.51      8.22 o 
   3  -9   8        0.11        6.34      9.59 o 
  -5  -8   8        1.47        5.14     12.33 o 
  -4  -8   8        3.05       -3.43      9.59 o 
  -3  -8   8        4.19        0.43      4.90 o 
  -2  -8   8       16.71       10.45      8.57 o 
  -1  -8   8       37.00       26.38     10.11 o 
   0  -8   8        0.07       -0.51      5.82 o 
   1  -8   8        9.98       11.14      8.22 o 
   2  -8   8        7.23        9.33      8.22 o 
   3  -8   8        5.95       -0.81      6.09 o 
   4  -8   8        0.20       -8.05     11.31 o 
  -6  -7   8        0.09        4.28     12.85 o 
  -5  -7   8        0.51       -9.59      9.59 o 
  -4  -7   8        2.95       11.99     10.28 o 
  -3  -7   8        0.00        8.83      5.06 o 
  -2  -7   8       62.17       70.98      9.22 o 
  -1  -7   8       77.45       90.79     15.76 o 
   0  -7   8       20.60       10.79      6.85 o 
   1  -7   8       66.71       70.08     24.07 o 
   2  -7   8        4.72       -2.03      9.17 o 
   3  -7   8       15.95       -2.39      5.84 o 
   4  -7   8        9.17       -5.82      9.94 o 
   5  -7   8        0.00        2.23     12.33 o 
  -6  -6   8        0.00       17.47     11.31 o 
  -5  -6   8        3.85        9.08     10.62 o 
  -4  -6   8        6.74       17.13     10.62 o 
  -3  -6   8       20.25       12.16      8.57 o 
  -2  -6   8        1.75        4.28      5.48 o 
  -1  -6   8       68.61       78.97     13.88 o 
   0  -6   8        0.50        1.46      3.48 o 
   1  -6   8        8.09        9.69      5.22 o 
   2  -6   8       25.54       14.61      6.11 o 
   3  -6   8       15.52       16.23      6.75 o 
   4  -6   8       10.51       -0.86      9.94 o 
   5  -6   8        5.89       -1.20     11.14 o 
  -6  -5   8        5.47       -0.17      9.59 o 
  -5  -5   8        9.27        1.37      7.88 o 
  -4  -5   8       18.73       53.45     13.19 o 
  -3  -5   8        9.00        1.71      5.65 o 
  -2  -5   8        7.19        6.59      5.82 o 
  -1  -5   8        6.14        4.83      3.33 o 
   0  -5   8       97.03      107.46      9.76 o 
   1  -5   8        9.12       12.20      5.49 o 
   2  -5   8        2.54       -2.24      4.97 o 
   3  -5   8      160.73      169.32     18.59 o 
   4  -5   8       61.94      101.93     19.36 o 
   5  -5   8       54.97       39.57     15.25 o 
   6  -5   8        0.60       -0.17     11.82 o 
  -6  -4   8       11.16       24.67     12.16 o 
  -5  -4   8        0.84        2.91      7.71 o 
  -4  -4   8       21.18       24.33     10.96 o 
  -3  -4   8       16.63       16.96      6.00 o 
  -2  -4   8       27.90       21.62      5.29 o 
  -1  -4   8        2.92        2.16      2.36 o 
   0  -4   8      928.08     1050.00     24.95 o 
   1  -4   8       11.11       12.72      5.82 o 
   2  -4   8        7.60       11.45      5.19 o 
   3  -4   8       81.95       93.21     11.50 o 
   4  -4   8      172.21      233.50     25.18 o 
   5  -4   8        0.11       14.22     10.62 o 
   6  -4   8        3.94        8.91     11.82 o 
  -6  -3   8       22.94       10.11      9.25 o 
  -5  -3   8        7.23       14.05      8.91 o 
  -4  -3   8        6.79       11.48      7.71 o 
  -3  -3   8        9.86        6.00      4.23 o 
  -2  -3   8       12.82        8.79      4.11 o 
  -1  -3   8      141.78      163.11      8.03 o 
   0  -3   8      130.71      143.89     10.29 o 
   1  -3   8      168.50      176.41     11.69 o 
   2  -3   8       13.14       17.04      6.60 o 
   3  -3   8        9.09        2.53      4.42 o 
   4  -3   8        0.13        0.51      6.68 o 
   5  -3   8        1.12        3.43      8.74 o 
   6  -3   8        0.21       -9.08      8.91 o 
  -6  -2   8        6.65        3.77      8.22 o 
  -4  -2   8        5.77        8.39      6.51 o 
  -3  -2   8      145.70      119.57     15.08 o 
  -2  -2   8      211.38      189.43     11.17 o 
  -1  -2   8      104.99      105.93      6.29 o 
   0  -2   8        0.52        2.61      1.47 o 
   1  -2   8        3.45        1.90      3.46 o 
   2  -2   8      225.05      252.60     13.44 o 
   3  -2   8      142.19      138.34     11.87 o 
   4  -2   8      789.22      902.63     42.66 o 
   5  -2   8        0.04        2.57      6.51 o 
   6  -2   8        0.22        3.60      9.94 o 
   7  -2   8       26.77       27.24     13.88 o 
  -5  -1   8        6.63        3.94      7.71 o 
  -4  -1   8        4.77        1.54      5.65 o 
  -3  -1   8       16.27        5.65      7.37 o 
  -2  -1   8       29.45       55.68     11.48 o 
  -1  -1   8       84.76       79.15      7.80 o 
   0  -1   8        1.60        3.48      1.76 o 
   1  -1   8        0.02        3.18      2.72 o 
   2  -1   8      190.18      202.23     12.47 o 
   3  -1   8       31.56       21.50     11.65 o 
   4  -1   8      326.85      288.32     24.84 o 
   5  -1   8       14.19       16.79     10.45 o 
   6  -1   8        1.47       -5.65      8.05 o 
   7  -1   8        6.70       -3.43     10.11 o 
  -6   0   8        0.01        9.42     10.62 o 
  -5   0   8        3.77       -0.17      7.88 o 
  -4   0   8        3.03        9.08      7.54 o 
  -3   0   8       67.55       67.50     14.05 o 
  -2   0   8        7.34        4.45      7.20 o 
  -1   0   8        0.77        0.60      3.00 o 
   0   0   8        1.36        0.03      2.23 o 
   1   0   8      729.44      703.28     21.41 o 
   2   0   8       15.35        3.01      3.51 o 
   3   0   8      205.87      221.33     20.04 o 
   4   0   8        0.94       -5.14      6.00 o 
   5   0   8        0.33        6.34      7.88 o 
   6   0   8       15.90        1.37      8.57 o 
   7   0   8        0.25      -11.82      9.25 o 
  -6   1   8        0.89        3.94     11.99 o 
  -5   1   8        1.30      -11.05      7.37 o 
  -4   1   8       17.15        9.76      7.88 o 
  -3   1   8      258.99      297.39     25.35 o 
  -2   1   8       42.93       58.59     12.51 o 
  -1   1   8        3.66        7.72      4.11 o 
   0   1   8        0.02       -0.92      2.05 o 
   1   1   8      857.72      840.60     12.66 o 
   2   1   8      139.66      164.92      6.37 o 
   3   1   8       50.46       44.68      5.49 o 
   4   1   8      177.73      164.97     19.19 o 
   5   1   8       12.33        3.43      8.05 o 
   6   1   8      105.12      104.67     19.70 o 
   7   1   8        5.32        4.11     10.96 o 
  -6   2   8        0.37       10.45     12.16 o 
  -5   2   8        1.89       -1.37      9.25 o 
  -4   2   8        5.27       -1.71      7.02 o 
  -3   2   8        0.05        5.82      7.02 o 
  -2   2   8      307.70      267.59     22.61 o 
  -1   2   8        1.45        2.94      2.55 o 
   0   2   8      183.71      171.39      7.09 o 
   1   2   8      614.92      630.23     12.63 o 
   2   2   8      334.95      307.54      9.13 o 
   3   2   8       49.16       58.23      6.46 o 
   4   2   8       20.10       18.12      9.25 o 
   5   2   8       30.80       16.27     10.11 o 
   6   2   8       48.62       40.09     14.05 o 
   7   2   8       32.55       29.98     14.39 o 
  -5   3   8        3.72       -5.48      9.59 o 
  -4   3   8       56.45       77.43     16.96 o 
  -3   3   8       11.79        4.80      8.22 o 
  -2   3   8        0.53       -1.54      4.97 o 
  -1   3   8       17.85       12.19      4.80 o 
   0   3   8      120.08      143.62      6.79 o 
   1   3   8        1.34        8.89      3.06 o 
   2   3   8      570.40      624.49     16.79 o 
   3   3   8      100.66      114.93     21.33 o 
   4   3   8        5.56        8.18      4.22 o 
   5   3   8       16.74       14.88      7.20 o 
   6   3   8        1.09       -2.91      8.05 o 
   7   3   8        3.11        5.14     12.68 o 
  -5   4   8        1.81       -0.86     10.28 o 
  -4   4   8       15.20       37.86     12.68 o 
  -3   4   8        0.27       -2.40      7.88 o 
  -2   4   8        8.68        0.86      6.34 o 
  -1   4   8        8.33        5.66      4.42 o 
   0   4   8       67.53       87.74      8.56 o 
   1   4   8       52.48       57.96      6.87 o 
   2   4   8       27.96       28.35      5.37 o 
   3   4   8        1.55        0.66      3.25 o 
   4   4   8      884.24      899.68     24.39 o 
   5   4   8       49.73       39.51     14.48 o 
   6   4   8       14.73        0.17      7.71 o 
   7   4   8        9.81       16.79     12.33 o 
  -5   5   8        9.07        5.82     13.70 o 
  -4   5   8        2.03       -0.17      9.42 o 
  -3   5   8        1.39        3.84      5.80 o 
  -2   5   8        0.88       -8.74      5.82 o 
  -1   5   8       11.91        9.65      4.97 o 
   0   5   8        0.00        3.25      3.21 o 
   1   5   8      144.67      144.50     10.94 o 
   2   5   8       82.86      107.41      9.33 o 
   3   5   8        5.43       10.72      4.60 o 
   4   5   8      283.44      336.96     16.32 o 
   5   5   8       31.77       38.87      7.56 o 
   6   5   8      131.61      150.74     14.21 o 
   7   5   8       14.34       12.51     11.48 o 
  -4   6   8        0.00       -5.14      9.42 o 
  -3   6   8        0.66        3.08      7.71 o 
  -2   6   8       28.63       25.69      8.11 o 
  -1   6   8       21.01       13.92      5.43 o 
   0   6   8      579.45      639.77     22.85 o 
   1   6   8        6.50        1.22      3.43 o 
   2   6   8        2.05        2.40      3.14 o 
   3   6   8       39.26       50.07      7.88 o 
   4   6   8      906.45     1018.58     28.33 o 
   5   6   8      218.01      257.09     16.33 o 
   6   6   8       10.85       13.02      6.13 o 
   7   6   8        4.46       -3.94      8.22 o 
  -4   7   8        1.95       -7.37      9.76 o 
  -3   7   8        0.87        2.57      7.88 o 
  -2   7   8       18.70       35.39      9.81 o 
  -1   7   8      828.22      942.26     31.25 o 
   0   7   8        2.45        3.88      4.20 o 
   1   7   8       60.74       57.78      8.71 o 
   2   7   8       41.62       38.30      7.33 o 
   3   7   8      107.46      114.27     32.29 o 
   4   7   8      309.49      305.18     16.88 o 
   5   7   8       72.05       99.79     13.19 o 
   6   7   8       10.16        8.91      9.08 o 
   7   7   8        3.13       -3.43      8.39 o 
  -3   8   8        0.03       -9.08      9.59 o 
  -2   8   8       58.60       71.03     12.08 o 
  -1   8   8       21.80        6.55     14.90 o 
   0   8   8        2.31       -0.77      4.12 o 
   1   8   8        8.41       -0.35      4.02 o 
   2   8   8       30.70       14.37      5.26 o 
   3   8   8      412.53      362.31     28.95 o 
   4   8   8      179.06      153.55     13.18 o 
   5   8   8        0.19        2.91      7.37 o 
   6   8   8        0.40       -1.03      7.54 o 
   7   8   8        6.28        6.51     10.11 o 
  -3   9   8       26.67       17.30     13.53 o 
  -2   9   8        0.64        8.31      6.59 o 
  -1   9   8        3.42        2.65     13.70 o 
   0   9   8        0.65       -3.63      4.84 o 
   1   9   8        2.93       -0.05      4.68 o 
   2   9   8        5.25        7.62      5.17 o 
   3   9   8       66.98       19.14     10.79 o 
   4   9   8       54.65       46.94     12.85 o 
   5   9   8        2.84        0.86      7.88 o 
   6   9   8        0.41       -4.45      8.57 o 
  -2  10   8       24.31       14.11      9.43 o 
  -1  10   8        5.42       10.63      6.46 o 
   0  10   8        0.63        0.78      6.63 o 
   1  10   8       19.33       30.69      8.68 o 
   2  10   8       34.95       17.90      7.45 o 
   3  10   8      123.95       99.02     18.16 o 
   4  10   8       13.41       14.73      9.42 o 
   5  10   8       24.18       27.75     11.65 o 
   6  10   8        0.35        4.28      9.94 o 
  -1  11   8        0.10        5.91      6.61 o 
   0  11   8        1.87       -4.36      6.80 o 
   1  11   8        8.21       21.71     10.11 o 
   2  11   8        1.82        0.86      7.54 o 
   3  11   8        1.39        1.54      8.22 o 
   4  11   8        3.74        0.00      8.57 o 
   5  11   8        3.46        1.71      8.22 o 
   1  12   8       33.47       17.30     11.99 o 
   2  12   8        0.05       15.25      9.59 o 
   3  12   8       13.42       29.29     14.22 o 
   4  12   8        0.03       11.48      9.59 o 
  -3 -11   9        8.69      -11.65      9.42 o 
  -2 -11   9        0.43       -1.20      8.91 o 
  -1 -11   9        9.69       16.45     10.62 o 
   0 -11   9        8.61       24.15     12.51 o 
  -4 -10   9        2.65       10.96      8.91 o 
  -3 -10   9        4.61        1.03     10.11 o 
  -2 -10   9        0.34       -2.23      7.37 o 
  -1 -10   9        0.07        5.82      8.57 o 
   0 -10   9        2.66        2.23      9.25 o 
   1 -10   9        0.11       -5.82      8.39 o 
   2 -10   9        0.99       -2.74      7.88 o 
  -4  -9   9        2.94        1.20      7.88 o 
  -3  -9   9        8.36        5.14      7.88 o 
  -2  -9   9        6.87       15.76      9.59 o 
  -1  -9   9        7.33        5.48      7.54 o 
   0  -9   9       16.87       19.36     11.65 o 
   1  -9   9        1.42        2.06      8.22 o 
   2  -9   9        6.48       -1.20      9.25 o 
   3  -9   9        0.75        5.65     10.45 o 
  -5  -8   9        5.61        1.03     13.02 o 
  -3  -8   9        0.00        0.17      7.37 o 
  -2  -8   9       38.44       26.90     10.79 o 
  -1  -8   9        6.63        9.08      7.37 o 
   0  -8   9        0.13        3.77      6.51 o 
   1  -8   9        2.27        0.69      6.34 o 
   2  -8   9       34.70       47.80     13.36 o 
   3  -8   9        2.17       -0.33      6.21 o 
   4  -8   9        0.40      -10.48      6.99 o 
  -5  -7   9        0.21       -0.69     12.51 o 
  -4  -7   9        9.08        9.94     10.28 o 
  -3  -7   9       27.99       26.04     11.48 o 
  -2  -7   9        5.47        8.22      6.51 o 
  -1  -7   9       25.83       22.78      9.76 o 
   0  -7   9       24.90       19.36      9.08 o 
   1  -7   9        0.10        1.88      7.02 o 
   2  -7   9       33.52       34.84      8.19 o 
   3  -7   9       36.46       27.86      8.71 o 
   4  -7   9       11.12       12.03      8.24 o 
  -6  -6   9        2.38       -0.51     11.99 o 
  -5  -6   9        0.51      -11.56      7.71 o 
  -4  -6   9        3.36        3.77      9.08 o 
  -3  -6   9        7.51        6.99      5.38 o 
  -2  -6   9       23.33       17.30      8.91 o 
  -1  -6   9        0.47       -1.88      5.31 o 
   0  -6   9        0.04        7.37      6.17 o 
   1  -6   9        0.86       -1.86      4.65 o 
   2  -6   9       18.59       21.67      6.84 o 
   3  -6   9       60.64       55.03     10.40 o 
   4  -6   9       34.67       35.24      9.51 o 
   5  -6   9       48.48       33.06     16.45 o 
  -6  -5   9        4.77       -9.76      9.76 o 
  -5  -5   9        1.37       -2.74      6.68 o 
  -4  -5   9        1.49       15.59      8.91 o 
  -3  -5   9       13.49       14.22      8.22 o 
  -2  -5   9        8.50       29.29     10.11 o 
  -1  -5   9      237.36      238.46     22.27 o 
   0  -5   9       36.79       36.82      7.12 o 
   1  -5   9       52.99       55.81      8.72 o 
   2  -5   9       13.94       16.34      5.63 o 
   3  -5   9        1.51        3.15      6.25 o 
   4  -5   9       56.91       55.67     11.44 o 
   5  -5   9       32.49       23.13     13.88 o 
  -6  -4   9        6.39       10.79     10.96 o 
  -5  -4   9        3.00        3.08      8.74 o 
  -4  -4   9        4.90       -3.43      7.37 o 
  -3  -4   9       93.17      128.14     15.08 o 
  -2  -4   9      140.03      154.19     11.48 o 
  -1  -4   9       49.26       58.59      7.97 o 
   0  -4   9        6.70        2.61      4.02 o 
   1  -4   9       36.67       29.91      6.90 o 
   2  -4   9       24.18       25.30      6.21 o 
   3  -4   9       58.66       65.48      9.75 o 
   4  -4   9      134.90      136.88     22.44 o 
   5  -4   9        2.23        8.39      8.91 o 
   6  -4   9        1.24       10.79     10.79 o 
  -6  -3   9       24.04       38.03     13.19 o 
  -5  -3   9        0.42        0.00      7.37 o 
  -4  -3   9        2.59       10.96      7.88 o 
  -3  -3   9        8.82       -1.20      3.94 o 
  -2  -3   9        0.96        0.48      2.74 o 
  -1  -3   9       33.71       41.60      7.28 o 
   0  -3   9       33.01       32.62      9.51 o 
   1  -3   9       51.52       42.60      7.56 o 
   2  -3   9      116.82      110.27     11.02 o 
   3  -3   9       83.26       74.48     14.39 o 
   4  -3   9       89.71       84.80     17.99 o 
   5  -3   9        0.01       -1.71     10.11 o 
   6  -3   9        2.42       -5.31      9.94 o 
  -6  -2   9        2.95       -5.31      8.05 o 
  -5  -2   9        7.45       -4.97      5.31 o 
  -3  -2   9       30.89       27.98      6.80 o 
  -2  -2   9        1.10        2.50      2.80 o 
  -1  -2   9        1.55        3.53      2.53 o 
   0  -2   9       86.09       92.23     13.28 o 
   1  -2   9       16.67       25.54      9.17 o 
   2  -2   9      219.69      243.93     29.72 o 
   3  -2   9       37.03       41.45      8.14 o 
   4  -2   9       59.68       87.37     16.79 o 
   5  -2   9        1.11       -1.54      8.57 o 
   6  -2   9        7.28      -10.45      9.25 o 
  -4  -1   9       13.45        9.94      9.59 o 
  -3  -1   9      496.31      541.85     31.18 o 
  -2  -1   9       76.21       79.59      9.04 o 
  -1  -1   9      167.68      186.74     11.85 o 
   0  -1   9       13.90       11.31      5.14 o 
   1  -1   9       30.63       35.98      6.37 o 
   2  -1   9        2.52        5.81      4.15 o 
   3  -1   9        0.09        3.32      6.00 o 
   4  -1   9      137.30      162.40     21.07 o 
   5  -1   9        3.33       10.79     10.11 o 
   6  -1   9        0.29        5.48      9.94 o 
   7  -1   9        4.24        7.20     14.22 o 
  -5   0   9        1.67       19.02     11.48 o 
  -4   0   9       25.83        9.94     10.96 o 
  -3   0   9       11.10       14.73      8.57 o 
  -2   0   9       33.35       26.45      8.39 o 
  -1   0   9        0.00        1.42      3.19 o 
   0   0   9       35.17       29.72      9.25 o 
   1   0   9       75.08       72.29      8.09 o 
   2   0   9       53.68       54.23      7.92 o 
   3   0   9       36.99       22.47      6.24 o 
   4   0   9       33.14       13.88      9.25 o 
   5   0   9       11.71        8.39     10.11 o 
   6   0   9       43.29       67.15     17.47 o 
   7   0   9       34.50       50.37     17.99 o 
  -6   1   9        0.80       19.53     14.73 o 
  -5   1   9        3.29       17.30     11.99 o 
  -4   1   9        3.39        6.45      6.00 o 
  -3   1   9       44.58       37.35     11.65 o 
  -2   1   9       28.90       34.77     13.70 o 
  -1   1   9       75.69       63.16      8.74 o 
   0   1   9      188.11      192.51     19.27 o 
   1   1   9      311.44      307.63     21.76 o 
   2   1   9       83.71       85.63     14.65 o 
   3   1   9       16.97       11.99      6.51 o 
   4   1   9        8.85        1.54      5.31 o 
   5   1   9       48.81       42.31     13.36 o 
   6   1   9        0.39       17.47     12.16 o 
   7   1   9        0.99       -7.54     11.31 o 
  -5   2   9        5.09        8.05     10.96 o 
  -4   2   9        2.26        5.82      7.37 o 
  -3   2   9       52.51       34.26     12.68 o 
  -2   2   9        1.34        8.91      6.85 o 
  -1   2   9       23.70       24.74      5.11 o 
   0   2   9      616.69      596.78     13.42 o 
   1   2   9       78.72       75.91      5.37 o 
   2   2   9        0.06        2.37      2.91 o 
   3   2   9        3.66        0.51      4.80 o 
   4   2   9        2.40       -3.43      5.14 o 
   5   2   9       52.76       52.76     14.05 o 
   6   2   9       26.86       18.84     12.68 o 
   7   2   9        5.47       18.84     14.22 o 
  -5   3   9        1.31       -3.94      8.91 o 
  -4   3   9        0.27        0.69      7.54 o 
  -3   3   9        2.94        8.91      9.25 o 
  -2   3   9       58.79       60.64     13.36 o 
  -1   3   9        1.96       -2.23      4.11 o 
   0   3   9       81.28       82.36      5.97 o 
   1   3   9       44.83       43.42      8.50 o 
   2   3   9        1.71        1.13      2.59 o 
   3   3   9        0.00        1.37      5.14 o 
   4   3   9      200.63      190.50     20.56 o 
   5   3   9      110.57      105.70     17.64 o 
   6   3   9        3.84        0.34      8.39 o 
   7   3   9        0.09        7.88     10.96 o 
  -5   4   9        0.13      -14.05     10.28 o 
  -4   4   9       29.74       14.73     10.96 o 
  -3   4   9       30.40       49.68     15.42 o 
  -2   4   9       11.53        5.14      7.71 o 
  -1   4   9        1.17       -4.33      3.45 o 
   0   4   9       95.09      100.01     20.39 o 
   1   4   9        4.19        3.60      3.37 o 
   2   4   9      299.05      301.31     13.35 o 
   3   4   9       41.76       30.82      6.21 o 
   4   4   9      349.07      326.69     24.50 o 
   5   4   9        0.01       -0.69      5.82 o 
   6   4   9        1.67        0.17      7.20 o 
   7   4   9        7.48       10.96     10.45 o 
  -4   5   9        0.05       26.04     12.51 o 
  -3   5   9        1.29       -2.40      9.08 o 
  -2   5   9       94.53      121.80     20.39 o 
  -1   5   9      423.39      437.20     20.32 o 
   0   5   9        8.22        8.64      4.39 o 
   1   5   9        1.30        1.21      3.66 o 
   2   5   9       23.45       21.48      5.68 o 
   3   5   9      369.34      394.21     16.88 o 
   4   5   9      742.06      839.24     26.64 o 
   5   5   9      316.07      336.45     26.21 o 
   6   5   9        0.59       -1.20      7.71 o 
   7   5   9        7.15        4.80     11.14 o 
  -4   6   9        1.05       -0.17     11.99 o 
  -3   6   9        0.31       -2.23      7.37 o 
  -2   6   9       74.83       61.72     11.49 o 
  -1   6   9        3.94        7.50      4.80 o 
   0   6   9      213.17      247.22     25.18 o 
   1   6   9        3.34        9.03      4.88 o 
   2   6   9       35.68       47.28      8.14 o 
   3   6   9      114.32      105.65     10.85 o 
   4   6   9        0.96       -3.28      5.14 o 
   5   6   9       15.12       21.56      6.78 o 
   6   6   9        2.12       13.19      9.94 o 
  -3   7   9        3.60        9.76     10.45 o 
  -2   7   9        0.04        4.53      6.38 o 
  -1   7   9       57.69       64.05     11.08 o 
   0   7   9       21.28        6.54      4.71 o 
   1   7   9       22.89       16.31      5.70 o 
   2   7   9        0.12       -0.82      3.99 o 
   3   7   9       10.40        6.82      4.84 o 
   4   7   9      106.75      130.25     12.36 o 
   5   7   9        0.00       -2.52      5.26 o 
   6   7   9        0.10       -1.71      6.51 o 
  -3   8   9        0.14        3.25     11.31 o 
  -2   8   9       52.68       92.35     15.04 o 
  -1   8   9       63.45       80.10     12.75 o 
   0   8   9        6.33        0.08      4.56 o 
   1   8   9        0.08        2.10     10.62 o 
   2   8   9        1.71        5.28      4.36 o 
   3   8   9      160.08      203.11     15.06 o 
   4   8   9        0.00       -1.56     12.42 o 
   5   8   9        0.07        2.06      7.54 o 
   6   8   9       23.24       13.70     10.11 o 
  -2   9   9        0.48        7.48      7.05 o 
  -1   9   9        4.79       11.30     12.93 o 
   0   9   9        0.00        5.81      6.25 o 
   1   9   9        3.20        5.41      5.06 o 
   2   9   9        4.46        8.26      5.51 o 
   3   9   9      264.51      244.63     17.02 o 
   4   9   9        0.03       -5.31      6.00 o 
   5   9   9        2.47       10.62      8.22 o 
   6   9   9        9.90        3.94      8.91 o 
  -1  10   9        8.56       19.31     13.02 o 
   0  10   9       46.91       53.66     11.22 o 
   1  10   9        9.69        5.19      6.41 o 
   2  10   9        0.23       -7.03      4.85 o 
   3  10   9        1.68        1.37      6.34 o 
   4  10   9        1.95       -3.25      5.82 o 
   5  10   9        2.02       13.19      9.94 o 
   6  10   9        0.00        8.91     10.62 o 
   0  11   9        0.72       -0.60      6.36 o 
   1  11   9        1.14       -4.90      8.57 o 
   2  11   9        0.01        2.06      7.02 o 
   3  11   9        0.10        1.03      9.25 o 
   4  11   9        0.48       15.08      9.25 o 
   5  11   9        0.01       -9.94      7.20 o 
   1  12   9        0.52       17.99     11.48 o 
   2  12   9        6.99       14.05     11.31 o 
   3  12   9        3.92       -5.48      8.57 o 
   4  12   9        0.00       15.59      9.59 o 
  -3 -10  10        0.42       10.79     10.79 o 
  -2 -10  10       10.82       -7.02      8.91 o 
  -1 -10  10        2.54        3.08      8.39 o 
   0 -10  10        2.82       -1.03      8.91 o 
   1 -10  10        2.34       -1.54      9.25 o 
  -4  -9  10        2.86       -0.34      7.37 o 
  -3  -9  10        5.37       -2.23      7.71 o 
  -2  -9  10        0.04        1.71      7.37 o 
  -1  -9  10        0.30       -8.57      6.17 o 
   0  -9  10        8.24        7.54      8.22 o 
   1  -9  10        7.01       14.39     10.96 o 
   2  -9  10        6.72        0.00      8.39 o 
  -4  -8  10        0.26       -2.74      7.37 o 
  -3  -8  10        5.43        1.54      6.85 o 
  -2  -8  10        5.04       16.62     10.11 o 
  -1  -8  10        0.01        8.05      7.20 o 
   0  -8  10        3.69       -0.17      7.71 o 
   1  -8  10        2.60        3.08      8.57 o 
   2  -8  10        3.92       14.39      9.42 o 
   3  -8  10        2.85       -6.60      5.95 o 
  -4  -7  10        0.76       -5.65      6.85 o 
  -3  -7  10        1.74        3.94      8.05 o 
  -2  -7  10        1.70       -3.43      6.51 o 
  -1  -7  10       32.85       22.78      9.59 o 
   0  -7  10        2.11        2.57      6.17 o 
   1  -7  10        7.06       -0.17      6.34 o 
   2  -7  10        1.58        5.56      6.04 o 
   3  -7  10       10.93       19.64      8.14 o 
   4  -7  10        0.07        9.07      9.17 o 
  -3  -6  10        0.48       -8.48      5.65 o 
  -2  -6  10      137.06      146.64     20.90 o 
  -1  -6  10       19.52        6.00      8.05 o 
   0  -6  10       70.17       62.87     14.39 o 
   1  -6  10        1.58        2.39      4.44 o 
   2  -6  10       84.08       96.57     12.41 o 
   3  -6  10       23.07       19.94     10.62 o 
   4  -6  10       22.59       11.73      8.31 o 
   5  -6  10       21.89       28.95     17.47 o 
  -5  -5  10        3.95       -3.43      7.88 o 
  -3  -5  10       15.72       10.96      7.71 o 
  -2  -5  10       31.04       14.56      8.57 o 
  -1  -5  10      303.38      329.60     27.24 o 
   0  -5  10       14.99        3.96      4.93 o 
   1  -5  10        0.41        0.10      4.41 o 
   2  -5  10       14.85       10.79      5.26 o 
   3  -5  10        0.02       11.73      5.97 o 
   4  -5  10       10.01       12.13     13.96 o 
   5  -5  10        9.26      -13.02     11.82 o 
  -5  -4  10       25.94       27.07     13.36 o 
  -4  -4  10        1.78        8.57      9.42 o 
  -3  -4  10        1.04       -4.80      5.48 o 
  -2  -4  10       34.34       31.86     10.11 o 
  -1  -4  10        1.60        1.28      5.22 o 
   0  -4  10       14.12       16.36      7.02 o 
   1  -4  10        0.18        0.97      4.40 o 
   2  -4  10      193.06      193.82     14.66 o 
   3  -4  10        6.39        3.30      4.98 o 
   4  -4  10       13.04       -0.08      5.79 o 
   5  -4  10        0.11      -14.90      9.94 o 
  -6  -3  10        0.98       -1.03     10.28 o 
  -5  -3  10       19.47       28.78     12.16 o 
  -4  -3  10        0.19       14.73      8.57 o 
  -3  -3  10       75.28       70.41     12.68 o 
  -2  -3  10       28.49       27.82     13.45 o 
  -1  -3  10        0.15       -0.49      3.62 o 
   0  -3  10        0.32       -6.79      5.05 o 
   1  -3  10        3.49        5.61      4.48 o 
   2  -3  10        6.36       13.35      5.56 o 
   3  -3  10        1.28        2.00      5.27 o 
   4  -3  10       84.53      100.15     19.53 o 
   5  -3  10        0.17       -3.08      9.94 o 
   6  -3  10        2.67        6.68     12.68 o 
  -6  -2  10        3.47        5.31      9.59 o 
  -5  -2  10        0.40       -2.06      7.02 o 
  -4  -2  10        2.65        7.02      8.05 o 
  -3  -2  10        6.58        7.33      4.97 o 
  -2  -2  10       77.94      107.86     11.01 o 
  -1  -2  10      105.35      128.67     11.08 o 
   0  -2  10       69.88       86.65      9.55 o 
   1  -2  10       26.59       21.20      6.24 o 
   2  -2  10       97.78      105.02     10.96 o 
   3  -2  10      103.26      108.74     12.21 o 
   4  -2  10       56.65       66.47     16.10 o 
   5  -2  10        0.10       -5.48      8.22 o 
   6  -2  10        0.45       -3.25     11.14 o 
  -4  -1  10        9.06        1.03      8.22 o 
  -3  -1  10       30.74       24.50     10.45 o 
  -2  -1  10        0.18        2.91      3.97 o 
  -1  -1  10        0.17        3.39      3.71 o 
   0  -1  10        3.09        3.56      3.85 o 
   1  -1  10       92.45       88.32      9.53 o 
   2  -1  10        4.99        3.58      3.83 o 
   3  -1  10      338.12      396.01     45.65 o 
   4  -1  10      135.55      132.42     19.87 o 
   5  -1  10        0.01       -3.94      8.91 o 
   6  -1  10       24.14       65.61     19.19 o 
  -5   0  10        0.00        3.77      9.59 o 
  -4   0  10        0.42       -1.71      7.88 o 
  -3   0  10       41.68       51.91     14.22 o 
  -2   0  10       89.88       83.21      9.42 o 
  -1   0  10       17.77       23.04      7.54 o 
   0   0  10        0.02       -0.35      3.29 o 
   1   0  10      103.28       87.07      9.41 o 
   2   0  10       18.39        7.60      4.34 o 
   3   0  10       39.70       42.59      8.05 o 
   4   0  10       76.57       44.37     13.53 o 
   5   0  10       11.79       11.82     10.28 o 
   6   0  10       17.39       32.55     15.42 o 
   7   0  10        2.51      -10.96     12.85 o 
  -5   1  10        0.75       -3.43      9.94 o 
  -4   1  10       32.24       22.27     12.68 o 
  -3   1  10       19.17        9.25      9.76 o 
  -2   1  10        0.85       -4.49      3.00 o 
  -1   1  10        4.71       -0.93      6.94 o 
   0   1  10       26.20       27.01      5.54 o 
   1   1  10      179.23      186.76     12.29 o 
   2   1  10      103.05      114.58     10.16 o 
   3   1  10        4.25       -1.03      5.48 o 
   4   1  10        8.32       16.27      8.05 o 
   5   1  10        1.34        3.77      8.05 o 
   6   1  10        1.50      -11.99      8.39 o 
   7   1  10        5.02        7.54     14.05 o 
  -5   2  10        5.10        2.91     12.33 o 
  -4   2  10        0.00        2.78      6.93 o 
  -3   2  10       70.79       95.42     19.02 o 
  -2   2  10        0.05       -0.34      5.31 o 
  -1   2  10       28.20       24.91      7.97 o 
   0   2  10        3.38        8.25      3.90 o 
   1   2  10       85.95       83.66      8.31 o 
   2   2  10       73.99       78.17     13.62 o 
   3   2  10       35.56       23.98      8.91 o 
   4   2  10       14.94       17.47      8.39 o 
   5   2  10       70.04       97.48     18.50 o 
   6   2  10        5.73        3.43     10.79 o 
   7   2  10        2.82        5.65     11.31 o 
  -5   3  10        0.15        8.91     11.14 o 
  -4   3  10        7.21        4.45     10.11 o 
  -3   3  10       34.27       21.76     11.82 o 
  -2   3  10        2.12        4.28      7.02 o 
  -1   3  10       51.96       58.42     13.70 o 
   0   3  10       28.05       25.77      6.04 o 
   1   3  10      363.91      393.21     14.55 o 
   2   3  10        6.29        6.00      6.51 o 
   3   3  10        5.14        2.74      6.68 o 
   4   3  10       15.91       29.29     10.45 o 
   5   3  10        0.54        1.54      8.57 o 
   6   3  10        2.84       -3.94      8.39 o 
   7   3  10       13.75       32.89     16.79 o 
  -4   4  10        8.44       -4.63      9.08 o 
  -3   4  10        0.35       -1.37      8.91 o 
  -2   4  10        4.00       14.22      8.74 o 
  -1   4  10      107.85      126.60     19.53 o 
   0   4  10       15.78       10.86      4.83 o 
   1   4  10        3.73       -0.23      3.14 o 
   2   4  10       16.55       16.96      8.74 o 
   3   4  10        0.58       11.14      7.20 o 
   4   4  10        0.82       23.30      9.42 o 
   5   4  10      312.02      320.52     27.41 o 
   6   4  10       51.91       20.90     11.65 o 
   7   4  10        0.05       -5.65      9.42 o 
  -4   5  10        3.65       12.85     11.65 o 
  -3   5  10        0.26       -4.63     10.11 o 
  -2   5  10       27.49       11.82     10.45 o 
  -1   5  10       85.67      154.62     17.05 o 
   0   5  10       12.62        5.58      4.51 o 
   1   5  10       21.61       15.33      5.21 o 
   2   5  10        3.22        5.73      3.98 o 
   3   5  10      227.12      226.30     22.78 o 
   4   5  10      187.39      232.98     23.47 o 
   5   5  10      218.88      236.92     25.35 o 
   6   5  10        9.94       12.33     10.62 o 
   7   5  10        4.73       16.10     12.33 o 
  -4   6  10        0.38       10.96     12.68 o 
  -3   6  10        1.79        1.37     12.33 o 
  -2   6  10       71.53      119.57     22.44 o 
  -1   6  10       29.55       34.78     11.91 o 
   0   6  10      219.19      193.87     14.74 o 
   1   6  10       21.17       19.60      6.17 o 
   2   6  10       20.78       17.24      5.46 o 
   3   6  10        1.12        4.88      5.74 o 
   4   6  10      127.23      162.74     21.41 o 
   5   6  10        8.34      -10.54      7.02 o 
   6   6  10        0.01        2.06     11.82 o 
   7   6  10        8.49        5.82     11.99 o 
  -3   7  10       10.21       20.39     12.33 o 
  -2   7  10        0.00       -9.76      6.51 o 
  -1   7  10       20.55       48.71     21.16 o 
   0   7  10        0.13        2.63      4.66 o 
   1   7  10        1.33       -1.87      3.95 o 
   2   7  10        9.90        3.35      4.40 o 
   3   7  10      114.93      114.09     19.96 o 
   4   7  10        0.09        1.48      4.64 o 
   5   7  10        9.91       24.50     12.68 o 
   6   7  10        3.25      -11.99      9.25 o 
  -2   8  10        5.67        4.82      7.60 o 
  -1   8  10        6.65       -3.49      5.45 o 
   0   8  10        0.63        4.80      4.69 o 
   1   8  10        9.72        4.67     10.88 o 
   2   8  10       10.76        7.33      5.22 o 
   3   8  10       17.42       24.01      6.65 o 
   4   8  10        8.25        3.30      6.25 o 
   5   8  10        6.19       -2.57      8.91 o 
  -2   9  10        0.08        6.01      8.99 o 
  -1   9  10        0.87        5.58     11.14 o 
   0   9  10        0.22        9.63     11.39 o 
   1   9  10        1.70        1.53      5.29 o 
   2   9  10       29.62       33.11      7.90 o 
   3   9  10       76.23      120.31     16.79 o 
   4   9  10        0.97       -6.15      4.69 o 
   5   9  10        3.22       15.25     10.11 o 
  -1  10  10        0.05      -10.11      6.74 o 
   0  10  10        2.27        8.56      7.41 o 
   1  10  10        4.19        1.55      6.25 o 
   2  10  10        0.81       -0.86      5.86 o 
   3  10  10        0.96       -3.73      5.23 o 
   4  10  10        1.35        1.20      7.88 o 
   5  10  10        3.08       -8.22      8.05 o 
   0  11  10        5.04        0.62      7.35 o 
   1  11  10        7.99       10.00     22.36 o 
   2  11  10        5.06        4.46      6.37 o 
   3  11  10        2.36        2.91      8.74 o 
   4  11  10        8.94       41.29     13.70 o 
  -2 -10  11        2.10       -3.43      8.39 o 
  -1 -10  11        1.45        9.59     10.62 o 
   0 -10  11        6.69       -4.80     10.45 o 
  -3  -9  11        0.00       -2.57      7.71 o 
  -2  -9  11        5.14       -4.45      8.57 o 
  -1  -9  11        0.05       -4.28      7.54 o 
   0  -9  11        0.24        1.03      9.76 o 
   1  -9  11        0.00        1.54      8.05 o 
   2  -9  11        2.50        1.54     10.62 o 
  -4  -8  11        0.08        0.34     11.31 o 
  -3  -8  11       28.66       49.68     16.10 o 
  -2  -8  11        7.89        4.97      7.20 o 
  -1  -8  11        2.80       10.79      7.71 o 
   0  -8  11        1.93        4.11      9.08 o 
   1  -8  11        3.49        3.25      8.74 o 
   2  -8  11        7.03        5.82      8.74 o 
   3  -8  11        2.82       -0.69      9.42 o 
  -4  -7  11        1.69       -1.03      9.42 o 
  -3  -7  11       10.24       -1.54      7.88 o 
  -2  -7  11       25.34        2.74      7.88 o 
  -1  -7  11        1.76       -2.57      6.34 o 
   0  -7  11       17.84       25.01     11.65 o 
   1  -7  11        9.82       15.93     11.14 o 
   2  -7  11        4.54       -0.17      7.54 o 
   3  -7  11        1.54        0.50      7.88 o 
   4  -7  11        1.59        6.36     19.96 o 
  -4  -6  11        4.85        7.88      9.59 o 
  -3  -6  11        1.28        7.71      8.74 o 
  -2  -6  11       10.88       23.81     11.48 o 
  -1  -6  11        2.63       -4.45      6.68 o 
   0  -6  11       64.70       46.08     12.51 o 
   1  -6  11        0.03        4.10      5.74 o 
   2  -6  11       99.17      135.14     14.35 o 
   3  -6  11        0.08       -2.57      5.60 o 
   4  -6  11       19.66       16.12     22.61 o 
  -3  -5  11        7.35        8.74      8.05 o 
  -2  -5  11        1.89       -4.80      6.00 o 
  -1  -5  11      157.41      216.54     24.15 o 
   0  -5  11       10.65        6.81      8.14 o 
   1  -5  11        0.38       -2.91      4.53 o 
   2  -5  11        1.30        8.83      5.90 o 
   3  -5  11        0.40        4.51      5.48 o 
   4  -5  11        1.19        7.08      6.19 o 
   5  -5  11        7.88        1.20     13.19 o 
  -3  -4  11        3.11       -7.45      4.97 o 
  -2  -4  11        2.65        8.74      8.05 o 
  -1  -4  11       50.80       62.44      9.82 o 
   0  -4  11       97.83      110.50     34.78 o 
   1  -4  11        0.17       -0.93      4.45 o 
   2  -4  11       17.83       20.76      6.83 o 
   3  -4  11        3.06        1.08      4.94 o 
   4  -4  11        0.04        0.14      6.27 o 
   5  -4  11        0.18       -9.94     11.48 o 
  -5  -3  11        0.04        2.40     10.62 o 
  -3  -3  11       26.56       23.13      9.76 o 
  -2  -3  11        3.18       -1.98      4.91 o 
  -1  -3  11        3.09        4.45      4.63 o 
   0  -3  11        0.72       -2.56      4.36 o 
   1  -3  11        6.06        7.25     11.14 o 
   2  -3  11       66.46       58.32     27.92 o 
   3  -3  11      429.07      465.65     21.89 o 
   4  -3  11        1.95        4.00      6.01 o 
   5  -3  11        6.40       16.62     12.16 o 
   6  -3  11        2.27      -12.85     12.68 o 
  -5  -2  11        1.01       -0.69      7.37 o 
  -4  -2  11        0.30        0.00      6.34 o 
  -3  -2  11        4.30        3.64      5.39 o 
  -2  -2  11       13.20        3.34      9.68 o 
  -1  -2  11       13.69       18.95      9.68 o 
   0  -2  11        1.51       -0.94      4.47 o 
   1  -2  11       44.35       53.85      8.75 o 
   2  -2  11        0.40        3.51      4.30 o 
   3  -2  11       65.96       54.57      9.75 o 
   4  -2  11        7.23       12.51     10.28 o 
   5  -2  11        4.99        2.06      9.59 o 
   6  -2  11        4.23       10.96     12.85 o 
  -4  -1  11        0.52       -3.43     10.45 o 
  -3  -1  11       13.18       20.79      9.76 o 
  -2  -1  11        0.09       -4.17      3.86 o 
  -1  -1  11        1.36        2.36      4.54 o 
   0  -1  11       59.24       51.00      8.28 o 
   1  -1  11        0.00        2.28      3.99 o 
   2  -1  11       14.68       12.70      5.43 o 
   3  -1  11      111.89      151.42     21.67 o 
   4  -1  11       14.79       15.93      9.94 o 
   5  -1  11        3.78       13.19      9.76 o 
   6  -1  11        0.54        8.39     12.85 o 
  -5   0  11        2.22        8.05     11.31 o 
  -4   0  11        9.75       15.08     13.53 o 
  -3   0  11        1.19        8.79      5.46 o 
  -2   0  11        0.10        0.58      4.07 o 
  -1   0  11        0.37        3.28      3.70 o 
   0   0  11      148.46      175.22     12.41 o 
   1   0  11       18.38       16.45      5.31 o 
   2   0  11        0.03        4.60      4.36 o 
   3   0  11      216.44      200.30     15.14 o 
   4   0  11       38.25       36.49     12.68 o 
   5   0  11        9.21        0.17      9.25 o 
   6   0  11        4.00        0.34     11.82 o 
  -5   1  11        1.60       31.35     14.90 o 
  -4   1  11        1.45        8.22     10.28 o 
  -3   1  11       20.00        3.43      7.88 o 
  -2   1  11        0.19       -1.54      7.20 o 
  -1   1  11        4.93        1.16      3.58 o 
   0   1  11      104.28      120.29     13.88 o 
   1   1  11       76.39       66.55     20.73 o 
   2   1  11        2.78        4.17      3.82 o 
   3   1  11        3.51       11.17      5.49 o 
   4   1  11        3.17        1.20      6.34 o 
   5   1  11       12.93        4.28      9.59 o 
   6   1  11       59.62       54.99     17.30 o 
   7   1  11        1.89       11.82     13.70 o 
  -5   2  11       11.35       10.28     12.68 o 
  -4   2  11        2.38       20.04     13.88 o 
  -3   2  11        0.82        8.91      9.94 o 
  -2   2  11        4.28        5.14      7.20 o 
  -1   2  11       30.30       30.84     10.62 o 
   0   2  11        0.14        1.03      5.14 o 
   1   2  11      104.54      110.00      9.92 o 
   2   2  11       67.26       70.63      8.89 o 
   3   2  11        3.36        6.51      7.71 o 
   4   2  11       78.91       62.36     14.90 o 
   5   2  11       20.22       -0.17      7.20 o 
   6   2  11        1.36        1.37      9.94 o 
   7   2  11        7.58       28.78     15.59 o 
  -4   3  11        0.05       10.95      8.31 o 
  -3   3  11        4.44       -6.17      9.08 o 
  -2   3  11        0.20       -9.51      6.34 o 
  -1   3  11       10.89        7.71      8.05 o 
   0   3  11       62.47       73.83     16.27 o 
   1   3  11        4.88        3.83      4.54 o 
   2   3  11        6.01        9.94      8.05 o 
   3   3  11      557.69      591.19     34.26 o 
   4   3  11       78.96       81.37     16.27 o 
   5   3  11       27.76        5.82      9.59 o 
   6   3  11        2.53       13.70     10.62 o 
   7   3  11        1.30       -2.91      9.76 o 
  -4   4  11        0.39       12.33     11.82 o 
  -3   4  11        1.16       12.16     10.79 o 
  -2   4  11       38.22       63.04     15.25 o 
  -1   4  11        4.06       -2.74      6.51 o 
   0   4  11        4.04       11.82      8.22 o 
   1   4  11       80.57       81.89     15.42 o 
   2   4  11        0.64       -2.91      4.97 o 
   3   4  11      265.59      331.83     27.58 o 
   4   4  11       42.41       38.03     12.68 o 
   5   4  11      285.69      295.34     28.09 o 
   6   4  11        0.02       -6.17      7.88 o 
   7   4  11        0.00        2.57     10.96 o 
  -4   5  11        3.73        4.97     10.45 o 
  -3   5  11        1.81       -8.74     10.11 o 
  -2   5  11        0.03       10.45      8.57 o 
  -1   5  11      301.31      355.07     19.87 o 
   0   5  11        3.48        0.05      4.05 o 
   1   5  11       26.08       31.52     12.16 o 
   2   5  11       17.34        9.94      7.37 o 
   3   5  11       27.54       38.72     12.51 o 
   4   5  11       86.11      100.39     18.16 o 
   5   5  11        3.12       12.85     10.28 o 
   6   5  11        0.50       23.13     11.99 o 
   7   5  11       30.03       28.09     15.93 o 
  -3   6  11       13.84        9.25     13.53 o 
  -2   6  11       59.51       31.69     15.42 o 
  -1   6  11        0.00       -0.65      4.84 o 
   0   6  11        2.72       -1.39      4.02 o 
   1   6  11        0.61        0.08      4.20 o 
   2   6  11        0.00       -6.34      5.48 o 
   3   6  11      241.53      236.92     24.67 o 
   4   6  11       93.84      133.11     21.07 o 
   5   6  11       36.12       13.02     10.79 o 
   6   6  11        0.00        9.59     12.16 o 
  -3   7  11        0.00       15.25     11.48 o 
  -2   7  11        0.26      -13.02      9.76 o 
  -1   7  11        0.02        3.26      5.60 o 
   0   7  11        4.73       -4.54      4.43 o 
   1   7  11       20.97        7.48      6.34 o 
   2   7  11      104.32      119.19     32.55 o 
   3   7  11      357.62      382.88     28.78 o 
   4   7  11        0.29       -3.77      7.88 o 
   5   7  11        0.10       -5.14      9.76 o 
   6   7  11        0.35       -1.71     11.14 o 
  -2   8  11       13.38       12.85     14.22 o 
  -1   8  11        1.92       12.15      6.82 o 
   0   8  11        0.10        5.66      5.36 o 
   1   8  11        5.98        7.48      5.05 o 
   2   8  11       86.58       58.98     24.24 o 
   3   8  11      126.35      107.58     19.36 o 
   4   8  11       14.79        7.37      9.76 o 
   5   8  11        4.28       -7.37      9.94 o 
  -1   9  11        1.18       -3.54      6.53 o 
   0   9  11        1.44        7.68      6.67 o 
   1   9  11        0.01       -2.30      5.07 o 
   2   9  11      117.60      123.77     14.00 o 
   3   9  11        2.12        0.56      5.43 o 
   4   9  11        0.00       -2.91      8.39 o 
   0  10  11        3.32        5.46      7.20 o 
   1  10  11        0.50        5.53     10.62 o 
   2  10  11       15.22       36.70     11.99 o 
   3  10  11       29.40       33.49     12.25 o 
   1  11  11       10.80       27.24     10.25 o 
   2  11  11        9.28       15.35     10.11 o 
   3  11  11        6.69        8.05      9.59 o 
   4  11  11        1.18       -6.00      9.25 o 
  -2  -9  12        0.74        5.31      8.22 o 
  -1  -9  12        0.05        6.34      9.25 o 
   0  -9  12        1.13       -1.37      9.59 o 
   1  -9  12       12.19        9.25     10.28 o 
  -3  -8  12        0.17        8.05     11.48 o 
  -2  -8  12       14.35       11.82     10.79 o 
  -1  -8  12       13.30       -3.94      8.05 o 
   0  -8  12        0.66       -1.03      8.57 o 
   1  -8  12        4.88        5.14      8.39 o 
   2  -8  12        7.31       14.56     10.96 o 
  -4  -7  12        0.62       12.85     12.16 o 
  -3  -7  12       12.36       32.04     13.36 o 
  -2  -7  12        0.01       -1.54      8.91 o 
  -1  -7  12        0.32        2.40      8.57 o 
   0  -7  12        0.36        0.00      7.88 o 
   1  -7  12        2.13       -6.68      6.68 o 
   2  -7  12        5.07       18.84      9.76 o 
   3  -7  12       18.01        9.98      8.43 o 
  -4  -6  12        4.73       -4.11      9.59 o 
  -3  -6  12        0.32       -5.14      7.02 o 
  -2  -6  12        8.81       -2.23      8.39 o 
  -1  -6  12        2.91       11.31      9.25 o 
   0  -6  12       26.57       31.86     12.51 o 
   1  -6  12        7.48       -6.51      7.02 o 
   2  -6  12        4.63        3.59      6.17 o 
   3  -6  12        9.63        4.26     11.22 o 
   4  -6  12        5.43       10.59      8.31 o 
  -4  -5  12        1.20       -0.51      9.59 o 
  -3  -5  12        1.38      -11.31      7.54 o 
  -2  -5  12        0.67       -0.86      7.02 o 
  -1  -5  12        0.02        5.31      8.39 o 
   0  -5  12        5.56        1.03      8.05 o 
   1  -5  12       16.06       12.74      6.78 o 
   2  -5  12       29.10       30.25      8.42 o 
   3  -5  12        5.98        4.97      9.42 o 
   4  -5  12        0.20        2.88      6.79 o 
  -4  -4  12        0.69       19.70     10.62 o 
  -3  -4  12        0.88        4.80      8.39 o 
  -2  -4  12        0.44        0.86      6.34 o 
  -1  -4  12        3.54        7.02      8.05 o 
   0  -4  12        0.89        0.92      5.20 o 
   1  -4  12       28.54       28.24      8.12 o 
   2  -4  12       37.03       47.34     13.11 o 
   3  -4  12       15.05       18.02      8.06 o 
   4  -4  12       17.19       12.00      9.08 o 
   5  -4  12        1.27       -1.88     11.82 o 
  -4  -3  12       13.44        6.85      9.42 o 
  -3  -3  12        1.53       16.45      8.57 o 
  -2  -3  12        6.00        9.42      7.54 o 
  -1  -3  12       30.16       25.62      6.90 o 
   0  -3  12        1.60        1.32      5.37 o 
   1  -3  12       24.44       30.25      7.76 o 
   2  -3  12        3.33        5.06      7.20 o 
   3  -3  12       67.28       79.22     21.33 o 
   4  -3  12        5.71        2.09      6.68 o 
   5  -3  12        0.11        3.77     10.96 o 
  -3  -2  12       12.62       12.68      8.74 o 
  -2  -2  12       44.48       46.73      9.05 o 
  -1  -2  12        1.06        7.18      5.14 o 
   0  -2  12        4.30        1.39      4.60 o 
   1  -2  12        0.33       -5.19      4.40 o 
   2  -2  12        1.85        5.85      5.18 o 
   3  -2  12       85.12       91.78     12.76 o 
   4  -2  12       16.04        9.73      6.95 o 
   5  -2  12        0.02       16.10     12.51 o 
   6  -2  12        5.25        2.23     11.99 o 
  -3  -1  12       14.90       22.50      7.54 o 
  -2  -1  12        3.04       -5.67      6.68 o 
  -1  -1  12       22.50       26.04      9.08 o 
   0  -1  12        9.33       10.75      5.85 o 
   1  -1  12       98.03       90.56     12.42 o 
   2  -1  12       87.97       94.76     11.51 o 
   3  -1  12        0.94        0.47      4.96 o 
   4  -1  12        4.52        6.85      8.39 o 
   5  -1  12       33.82       10.96     10.79 o 
   6  -1  12       39.10       44.88     18.33 o 
  -4   0  12        6.16       11.31     12.51 o 
  -3   0  12        0.10        8.57     10.45 o 
  -2   0  12       25.09       42.05      8.35 o 
  -1   0  12       16.60       13.76      5.87 o 
   0   0  12       61.77       63.09      9.25 o 
   1   0  12        0.31        0.69      4.48 o 
   2   0  12        0.28        2.70      4.46 o 
   3   0  12       68.66       47.39     14.22 o 
   4   0  12       10.11       -0.86      7.71 o 
   5   0  12       10.96       15.08     11.48 o 
   6   0  12        1.82       -6.17     10.62 o 
  -4   1  12        0.03        6.17     12.33 o 
  -3   1  12        3.75       -4.63      9.25 o 
  -2   1  12        4.47       -0.34      8.22 o 
  -1   1  12       13.86        5.21      4.20 o 
   0   1  12       31.30       26.88      6.11 o 
   1   1  12       33.72       37.78      8.82 o 
   2   1  12       43.54       45.20      8.54 o 
   3   1  12       10.95        2.30      5.02 o 
   4   1  12       57.78       34.43     12.16 o 
   5   1  12        0.38       -4.97      7.54 o 
   6   1  12        0.43        9.59     11.14 o 
  -4   2  12       13.93       25.01     14.90 o 
  -3   2  12       12.24        0.17     10.62 o 
  -2   2  12        0.91        9.42      8.91 o 
  -1   2  12       17.48       11.14      8.57 o 
   0   2  12        3.60        0.69      7.37 o 
   1   2  12        9.80        2.01      3.86 o 
   2   2  12        3.55        2.79      3.90 o 
   3   2  12       42.12       30.66     11.31 o 
   4   2  12      313.17      295.85     28.09 o 
   5   2  12        3.49        8.39      9.08 o 
   6   2  12        0.09      -10.45      7.71 o 
  -4   3  12       16.83       30.32     18.84 o 
  -3   3  12        0.86        3.08      9.94 o 
  -2   3  12       22.84       10.62     11.48 o 
  -1   3  12      107.35      135.34     21.41 o 
   0   3  12        1.31        6.85      7.37 o 
   1   3  12       86.30      109.30     17.99 o 
   2   3  12       10.11       12.19      5.31 o 
   3   3  12       53.86       40.43     12.68 o 
   4   3  12        9.16       13.19     10.11 o 
   5   3  12       90.79       64.24     16.79 o 
   6   3  12        0.40       -4.80      7.88 o 
  -4   4  12        2.66       -4.11     10.62 o 
  -3   4  12       19.90       16.45     12.68 o 
  -2   4  12       74.18      102.10     20.73 o 
  -1   4  12       21.06       16.62     11.14 o 
   0   4  12       51.06       68.18     15.76 o 
   1   4  12        0.00       -2.57      6.00 o 
   2   4  12       16.89       24.15      9.59 o 
   3   4  12      162.34      191.18     23.64 o 
   4   4  12      266.35      301.33     28.44 o 
   5   4  12        0.25        1.20      9.25 o 
   6   4  12       16.12       27.07     13.19 o 
  -3   5  12        9.45       21.59     16.10 o 
  -2   5  12        3.56      -12.59      8.39 o 
  -1   5  12      131.60      220.99     27.75 o 
   0   5  12        0.74        0.17      6.68 o 
   1   5  12       27.67       25.53     11.31 o 
   2   5  12        0.64       -3.25      5.82 o 
   3   5  12       26.42       17.82     10.79 o 
   4   5  12        2.44        1.03      8.74 o 
   5   5  12       26.50       47.45     14.73 o 
   6   5  12        1.53       -3.43     11.14 o 
  -3   6  12        1.67        3.43     13.02 o 
  -2   6  12        0.70        0.34     10.96 o 
  -1   6  12        0.01        1.64      5.89 o 
   0   6  12        0.15       -2.74      7.88 o 
   1   6  12        3.01        0.69      8.05 o 
   2   6  12       83.42       90.62     18.50 o 
   3   6  12       66.09       29.12     12.68 o 
   4   6  12        4.58        8.05     10.45 o 
   5   6  12       10.51       10.28     10.45 o 
   6   6  12        6.38       13.02     13.02 o 
  -2   7  12       18.89       26.21     16.79 o 
  -1   7  12        5.46       -5.50      5.82 o 
   0   7  12        0.16       -2.50      5.65 o 
   1   7  12        0.75        2.40      7.88 o 
   2   7  12       79.74      134.14     22.10 o 
   3   7  12        7.05       -4.45      7.37 o 
   4   7  12        2.16       22.44     11.48 o 
   5   7  12        4.20       13.36     12.51 o 
   6   7  12        1.37       12.33     13.36 o 
  -1   8  12        0.31        6.19      7.23 o 
   0   8  12       15.22       22.03      8.06 o 
   1   8  12        6.61        1.20      9.42 o 
   2   8  12      105.08       95.93     19.19 o 
   3   8  12        2.76        1.71      9.42 o 
   4   8  12        0.13       -8.74      7.71 o 
   5   8  12       11.67       18.16     13.02 o 
  -1   9  12        2.20       13.10      9.34 o 
   0   9  12        3.75       -3.20      5.95 o 
   1   9  12        0.04       -7.94      5.29 o 
   2   9  12       30.86       57.90     16.96 o 
   3   9  12       10.37       11.48     11.31 o 
   4   9  12       16.41       22.61     12.68 o 
   1  10  12        1.17        5.68      7.36 o 
   2  10  12       11.73       20.21     13.19 o 
   3  10  12        1.46        7.02     11.65 o 
  -2  -8  13        4.75       -8.91      8.22 o 
  -1  -8  13        1.27        5.82      9.25 o 
   0  -8  13        6.76        2.91     10.62 o 
   1  -8  13        0.51        1.71      8.05 o 
  -3  -7  13        6.55       14.56     12.33 o 
  -2  -7  13        0.01        3.08      9.59 o 
  -1  -7  13       24.95       28.61     12.68 o 
   0  -7  13        1.90       -5.31      7.88 o 
   1  -7  13       18.79        4.28      8.22 o 
   2  -7  13        6.68        3.77      7.88 o 
  -3  -6  13        9.46       -3.60      9.42 o 
  -2  -6  13       13.07       16.45     12.51 o 
  -1  -6  13        2.37        3.60      8.74 o 
   0  -6  13        1.17       11.82     10.79 o 
   1  -6  13        7.88       -4.80      9.08 o 
   2  -6  13        2.75        5.07      6.17 o 
   3  -6  13        4.79       -4.47      6.24 o 
  -4  -5  13        0.41       13.53     11.48 o 
  -3  -5  13        1.40       -1.20      8.74 o 
  -2  -5  13        6.76        8.22     10.11 o 
  -1  -5  13        0.02        0.69      8.05 o 
   0  -5  13        0.95        3.08     10.28 o 
   1  -5  13       71.19       94.17     16.45 o 
   2  -5  13       18.46       34.68      9.50 o 
   3  -5  13       20.24       18.72      8.29 o 
   4  -5  13        0.35        1.47      7.20 o 
  -4  -4  13        9.07        7.20     10.11 o 
  -3  -4  13        0.75       -2.57      8.22 o 
  -2  -4  13        3.47       -6.68      7.88 o 
  -1  -4  13        0.33        3.43      8.22 o 
   0  -4  13        0.59       -5.20      5.75 o 
   1  -4  13        5.15       -0.21      6.68 o 
   2  -4  13       10.69        2.30      7.79 o 
   3  -4  13        2.84        3.38      6.84 o 
   4  -4  13        0.10        3.56      6.81 o 
  -4  -3  13        0.26       -5.48      7.02 o 
  -3  -3  13       17.44        9.25      9.59 o 
  -2  -3  13       12.89       12.85      9.76 o 
  -1  -3  13        9.23        6.85      5.69 o 
   0  -3  13        5.67        2.28      6.41 o 
   1  -3  13        1.05       -2.55      5.33 o 
   2  -3  13        1.30       -0.32      5.03 o 
   3  -3  13        1.80        3.10      6.42 o 
   4  -3  13        0.44       -5.36      8.91 o 
   5  -3  13        0.55       -8.22     11.14 o 
  -4  -2  13        2.33      -11.31      7.54 o 
  -3  -2  13        0.68       -8.99      6.00 o 
  -2  -2  13        1.41        3.15      8.48 o 
  -1  -2  13        0.17       -4.62      5.18 o 
   0  -2  13        5.32        8.03      5.95 o 
   1  -2  13        2.78        6.62      5.89 o 
   2  -2  13       95.36       92.26     12.44 o 
   3  -2  13       72.56       87.04     13.08 o 
   4  -2  13        0.06        1.76      6.73 o 
   5  -2  13        4.26        8.74     11.99 o 
  -3  -1  13        6.33       -5.59      8.99 o 
  -2  -1  13        5.48       -3.82      5.48 o 
  -1  -1  13        0.07        5.29      5.88 o 
   0  -1  13       16.19       18.07      6.66 o 
   1  -1  13       34.66       27.50      7.78 o 
   2  -1  13        6.91        9.31      6.73 o 
   3  -1  13       74.57       68.26     11.44 o 
   4  -1  13        6.06        2.91     10.11 o 
   5  -1  13        3.37        9.25     10.28 o 
  -4   0  13        6.08       25.53     14.56 o 
  -3   0  13        2.46        9.25     10.79 o 
  -2   0  13        0.02       -1.37      8.74 o 
  -1   0  13        0.24       -4.89      4.95 o 
   0   0  13       57.06       40.35      8.56 o 
   1   0  13       43.52       56.28      9.80 o 
   2   0  13       24.50       20.79      7.01 o 
   3   0  13        3.16        4.97      5.87 o 
   4   0  13       12.38       24.84     12.16 o 
   5   0  13        5.16        1.37     10.45 o 
   6   0  13        7.38        2.57     12.68 o 
  -4   1  13       15.91        7.20     14.05 o 
  -3   1  13        0.08        1.71     10.79 o 
  -2   1  13        1.33        0.51      9.42 o 
  -1   1  13       10.46       11.65      9.59 o 
   0   1  13        3.58        8.07      5.31 o 
   1   1  13       38.74       32.45     12.42 o 
   2   1  13        1.08        4.13      5.27 o 
   3   1  13        8.65        7.45      9.17 o 
   4   1  13        0.61        2.74      8.05 o 
   5   1  13       12.91        7.20      9.42 o 
   6   1  13        8.60       -8.91      9.76 o 
  -4   2  13        8.76       28.44     15.93 o 
  -3   2  13        0.09        3.94     10.79 o 
  -2   2  13        4.14        7.20      9.76 o 
  -1   2  13        1.80      -10.02      6.68 o 
   0   2  13       25.72       15.08      9.94 o 
   1   2  13        4.39       12.87      5.26 o 
   2   2  13       32.62       27.64      7.15 o 
   3   2  13       64.14       56.36     14.22 o 
   4   2  13       30.26       19.53     11.65 o 
   5   2  13       12.81        4.97      8.91 o 
   6   2  13        0.39        6.00     10.79 o 
  -3   3  13        0.18        5.65     10.62 o 
  -2   3  13       43.16       55.16     16.79 o 
  -1   3  13        0.78        2.57      8.91 o 
   0   3  13        1.79       -2.40      7.20 o 
   1   3  13        0.25       11.48      8.22 o 
   2   3  13        1.15       -7.20      6.00 o 
   3   3  13        0.31       -8.74      5.82 o 
   4   3  13      200.52      182.62     24.67 o 
   5   3  13      142.36      103.13     21.07 o 
   6   3  13        2.61        5.65     11.31 o 
  -3   4  13        0.26       -5.14     12.16 o 
  -2   4  13       13.56       27.58     13.02 o 
  -1   4  13        4.94        0.51      9.08 o 
   0   4  13       76.92      108.61     20.04 o 
   1   4  13       12.52        9.76      8.57 o 
   2   4  13      119.28      129.00     20.56 o 
   3   4  13        1.81        5.48      9.94 o 
   4   4  13       98.32       74.01     17.30 o 
   5   4  13       13.19       13.36     12.51 o 
   6   4  13        4.92       17.82     11.99 o 
  -3   5  13        0.88       21.76     14.39 o 
  -2   5  13        4.30       -2.91     10.62 o 
  -1   5  13       79.66      117.35     22.96 o 
   0   5  13       32.80       23.30     12.16 o 
   1   5  13        1.32       -1.88      8.39 o 
   2   5  13        1.84       12.33      9.25 o 
   3   5  13       27.04       24.67     13.02 o 
   4   5  13        0.23       -2.40      8.57 o 
   5   5  13        0.00      -12.08      8.05 o 
   6   5  13       11.53       27.41     15.25 o 
  -2   6  13        2.96      -16.45     11.48 o 
  -1   6  13        0.65       -8.39     10.62 o 
   0   6  13       14.07        4.80     10.96 o 
   1   6  13        0.01        3.94      9.25 o 
   2   6  13        3.00        0.69      7.02 o 
   3   6  13        1.56       -5.65      6.34 o 
   4   6  13        2.52       -7.02      8.39 o 
   5   6  13        3.00       23.47     12.68 o 
   6   6  13        4.07       -0.69     11.82 o 
  -2   7  13        6.32        3.25     12.33 o 
  -1   7  13        0.19       -7.20      9.25 o 
   0   7  13        2.14        9.08     11.31 o 
   1   7  13        0.14        6.34      9.59 o 
   2   7  13        0.65        1.03      9.25 o 
   3   7  13       30.32       20.21     10.79 o 
   4   7  13        8.42       20.56     12.85 o 
   5   7  13        0.00       10.45     12.16 o 
  -1   8  13        0.17      -11.14     11.14 o 
   0   8  13        7.16        2.23     11.31 o 
   1   8  13        6.66       -1.03      9.25 o 
   2   8  13       69.74       49.34     15.93 o 
   3   8  13        7.57      -11.65      8.39 o 
   4   8  13        0.00       -6.51      7.88 o 
   5   8  13        0.14       11.82     13.88 o 
   0   9  13        0.69       -4.97     11.48 o 
   1   9  13        7.11       -6.34     10.11 o 
   2   9  13        2.07        5.14     11.48 o 
   3   9  13        3.01       15.42     11.14 o 
   4   9  13        0.60       12.51     12.68 o 
   2  10  13        5.00       35.29     16.62 o 
   3  10  13        0.00       23.64     14.39 o 
  -2  -7  14        5.22        9.25     12.33 o 
  -1  -7  14       23.29       14.39     13.36 o 
   0  -7  14        0.70       -7.54     10.11 o 
   1  -7  14       25.14       24.50     12.68 o 
  -3  -6  14        0.04        0.34     10.79 o 
  -2  -6  14       13.37       12.68     11.14 o 
  -1  -6  14        0.06      -10.45      9.25 o 
   0  -6  14        7.50       19.53     12.33 o 
   1  -6  14        0.93        9.59     11.65 o 
   2  -6  14        3.05        0.69      7.71 o 
   3  -6  14        0.11       -3.14      6.03 o 
  -3  -5  14        1.39        4.97     10.11 o 
  -2  -5  14        2.09        4.11     10.79 o 
  -1  -5  14        9.86        3.77     10.96 o 
   0  -5  14        2.55       12.51     12.16 o 
   1  -5  14       12.96       10.79     10.79 o 
   2  -5  14        1.09       -1.28      6.78 o 
   3  -5  14        1.43        5.80      8.19 o 
  -3  -4  14        1.32       14.56     11.99 o 
  -2  -4  14        2.82       17.47     11.65 o 
  -1  -4  14        0.15        2.91      9.94 o 
   0  -4  14        0.24       -0.86      9.76 o 
   1  -4  14        5.20        5.02      6.53 o 
   2  -4  14       43.71       32.45      9.51 o 
   3  -4  14        1.88        8.65      8.39 o 
   4  -4  14       12.63       -2.95     17.05 o 
  -4  -3  14        0.98      -12.51      8.74 o 
  -3  -3  14        1.57        4.80      9.94 o 
  -2  -3  14        3.05       10.62      9.76 o 
  -1  -3  14       11.13       -2.23      8.91 o 
   0  -3  14        1.03        1.68      6.37 o 
   1  -3  14        0.85        0.62      8.99 o 
   2  -3  14        0.39        3.19      6.23 o 
   3  -3  14        0.97       -3.66      6.24 o 
   4  -3  14        2.35       -7.69      7.07 o 
  -3  -2  14        0.57        9.59     10.45 o 
  -2  -2  14        1.35        6.68      9.94 o 
  -1  -2  14        1.65        5.34      6.70 o 
   0  -2  14        0.31        2.96      6.12 o 
   1  -2  14        0.01       -0.93      5.89 o 
   2  -2  14       43.37       39.89      9.29 o 
   3  -2  14        0.63       -1.71      6.90 o 
   4  -2  14        0.90        4.74      7.88 o 
   5  -2  14        0.06       14.73     11.48 o 
  -2  -1  14        0.55        7.69      6.79 o 
  -1  -1  14       12.66       -0.46     10.11 o 
   0  -1  14        4.73        3.96      5.87 o 
   1  -1  14        5.10        8.42      6.78 o 
   2  -1  14       26.29       31.20      8.75 o 
   3  -1  14       42.59       65.95     18.84 o 
   4  -1  14        0.91        5.65     10.79 o 
   5  -1  14        0.87        5.82     11.65 o 
  -3   0  14        0.00        9.42     12.33 o 
  -2   0  14        4.77        1.03     10.45 o 
  -1   0  14        6.69       11.64      7.62 o 
   0   0  14        0.01       10.78      6.66 o 
   1   0  14        6.37       16.33      6.60 o 
   2   0  14       33.63       26.33     10.96 o 
   3   0  14       16.85       23.58      8.22 o 
   4   0  14       10.12        1.37      9.25 o 
   5   0  14       32.77       59.10     18.16 o 
  -3   1  14        1.23       14.05     12.51 o 
  -2   1  14        3.10        1.88     10.79 o 
  -1   1  14        2.85        7.02      9.08 o 
   0   1  14        3.42        6.68      8.39 o 
   1   1  14       20.19       17.73      9.51 o 
   2   1  14       59.81       37.14      8.88 o 
   3   1  14       65.75       68.20     11.57 o 
   4   1  14       21.63        9.94     10.62 o 
   5   1  14        6.70       -3.25      9.25 o 
  -3   2  14        0.34       -0.34      9.94 o 
  -2   2  14       20.36       27.24     14.05 o 
  -1   2  14       43.33       56.36     16.79 o 
   0   2  14        3.01       -7.71      8.22 o 
   1   2  14        0.17       13.70      8.39 o 
   2   2  14       47.46       24.93      7.73 o 
   3   2  14       27.50        5.48      9.76 o 
   4   2  14        1.73        8.05     10.62 o 
   5   2  14       50.63       59.96     17.13 o 
   6   2  14        0.13       -8.57      9.59 o 
  -3   3  14        2.59       -1.20     14.56 o 
  -2   3  14        0.18        2.74     11.14 o 
  -1   3  14       14.52       24.67     13.02 o 
   0   3  14       20.46       24.67     14.22 o 
   1   3  14        0.13        6.51      8.57 o 
   2   3  14       62.91       72.81     17.47 o 
   3   3  14       21.49       30.49     12.16 o 
   4   3  14       67.93      100.39     20.73 o 
   5   3  14       11.23       22.44     13.70 o 
   6   3  14        0.83       29.47     15.42 o 
  -2   4  14       24.61       49.34     17.99 o 
  -1   4  14        0.29       -9.76      8.91 o 
   0   4  14       28.40       45.57     15.59 o 
   1   4  14        0.63       -1.54      8.22 o 
   2   4  14       41.99       38.03     13.53 o 
   3   4  14        3.13       11.65     10.96 o 
   4   4  14        7.39       -9.94      7.71 o 
   5   4  14        0.67      -10.62      9.94 o 
  -2   5  14        0.14       -6.34     10.96 o 
  -1   5  14        0.15       10.28     10.11 o 
   0   5  14        0.39        4.80     10.11 o 
   1   5  14       10.31        2.57      9.25 o 
   2   5  14       65.95       56.70     16.10 o 
   3   5  14       28.20       37.17     13.88 o 
   4   5  14       34.54       44.37     17.13 o 
   5   5  14        6.17       27.41     14.56 o 
  -1   6  14        0.06       -6.85      9.42 o 
   0   6  14        6.54        4.45     10.96 o 
   1   6  14        9.10       -9.25      6.17 o 
   2   6  14      116.22      135.85     23.81 o 
   3   6  14        3.42       -2.40      9.76 o 
   4   6  14        0.01        0.00     10.79 o 
   5   6  14        4.43       -6.85     11.48 o 
  -1   7  14        0.15        3.43     11.14 o 
   0   7  14        2.75        5.31     12.51 o 
   1   7  14        8.14        2.74      9.94 o 
   2   7  14       26.21       13.02     11.82 o 
   3   7  14       11.33       -1.03      9.76 o 
   4   7  14        4.33       -9.76     10.11 o 
   5   7  14        0.27        2.91     12.51 o 
   0   8  14        0.90      -13.36     10.62 o 
   1   8  14       26.78       21.93     16.45 o 
   2   8  14        2.30       -0.17      9.94 o 
   3   8  14        2.87        4.80     12.33 o 
   4   8  14        8.99        5.82      9.76 o 
   2   9  14       19.12       20.39     12.68 o 
   3   9  14        1.82       18.50     12.68 o 
  -1  -6  15        0.01       -3.43     11.65 o 
   0  -6  15        4.95       21.93     14.73 o 
   1  -6  15        4.67       -1.88     11.65 o 
  -2  -5  15        0.30       13.02     12.16 o 
  -1  -5  15        0.07        3.08     11.14 o 
   0  -5  15        1.56       16.27     13.70 o 
   1  -5  15        3.56       12.33     13.02 o 
   2  -5  15        3.69        6.06      8.07 o 
  -3  -4  15        1.65       -5.82      9.42 o 
  -2  -4  15        1.35       10.11     11.31 o 
  -1  -4  15        0.18       -1.54      9.59 o 
   0  -4  15       10.27       12.68     11.99 o 
   1  -4  15        0.23        1.08      7.69 o 
   2  -4  15       12.92        8.83      8.24 o 
   3  -4  15        2.59       -8.72      9.34 o 
  -3  -3  15        3.05      -11.48      8.91 o 
  -2  -3  15        0.12        2.91      9.94 o 
  -1  -3  15        4.14        0.69     10.11 o 
   0  -3  15        1.52        0.08      8.91 o 
   1  -3  15        1.35        5.89      7.85 o 
   2  -3  15        8.51       17.06     10.62 o 
   3  -3  15        4.02       -0.68      7.83 o 
   4  -3  15        1.34        2.26      8.73 o 
  -2  -2  15       10.98        4.63     10.28 o 
  -1  -2  15        1.02        2.83      7.24 o 
   0  -2  15       23.97       15.72     19.96 o 
   1  -2  15       20.02        5.36      7.56 o 
   2  -2  15       10.82       17.00      8.40 o 
   3  -2  15        0.74        5.68      7.32 o 
   4  -2  15        3.37        1.35      7.80 o 
  -2  -1  15        1.11       28.95     14.05 o 
  -1  -1  15        2.27        4.41      7.01 o 
   0  -1  15        0.05        5.86      6.84 o 
   1  -1  15        0.19        7.38      6.88 o 
   2  -1  15       75.84      102.67     40.94 o 
   3  -1  15        1.95        3.34      7.31 o 
   4  -1  15        3.90       10.11     11.14 o 
  -3   0  15        0.00       17.82     14.39 o 
  -2   0  15        0.54       -9.25     11.65 o 
  -1   0  15        9.47        4.28     11.14 o 
   0   0  15        5.26       11.23      7.02 o 
   1   0  15       26.10       46.92     11.73 o 
   2   0  15        9.15       18.25      8.05 o 
   3   0  15        9.37       18.34      7.94 o 
   4   0  15       37.51       80.52     21.24 o 
   5   0  15        1.68      -10.96      9.94 o 
  -3   1  15        0.29       -0.34     10.79 o 
  -2   1  15        4.15       -4.97     10.45 o 
  -1   1  15        4.33       11.82     11.82 o 
   0   1  15        0.34        6.00     10.62 o 
   1   1  15        0.26        6.70     10.71 o 
   2   1  15        0.00        6.24      6.58 o 
   3   1  15      167.21      172.90     17.06 o 
   4   1  15        6.64       23.13     13.02 o 
   5   1  15        0.95       18.33     14.39 o 
  -2   2  15       26.55       28.78     15.25 o 
  -1   2  15        3.05       -2.23      9.94 o 
   0   2  15        1.02        1.54     10.62 o 
   1   2  15        0.00       11.48      9.94 o 
   2   2  15        4.96       -0.34      9.59 o 
   3   2  15        1.78        2.57     10.11 o 
   4   2  15       89.12      127.97     24.84 o 
   5   2  15        8.13       -0.51     12.85 o 
  -2   3  15        0.68       -6.85     11.65 o 
  -1   3  15       46.97       65.44     19.02 o 
   0   3  15        7.22       12.51     12.16 o 
   1   3  15        1.86        3.94     10.11 o 
   2   3  15       34.34       20.04     12.85 o 
   3   3  15       32.92       51.22     16.79 o 
   4   3  15        2.32       14.22     11.14 o 
   5   3  15        4.20        1.37     12.33 o 
  -2   4  15        8.44       16.62     13.02 o 
  -1   4  15        0.80       -3.08     11.65 o 
   0   4  15       14.05       36.15     13.53 o 
   1   4  15        1.64        5.31     11.14 o 
   2   4  15       17.01       12.85     11.65 o 
   3   4  15        2.76        2.74     11.82 o 
   4   4  15        7.85       35.12     16.62 o 
   5   4  15        0.87       -9.42     11.65 o 
  -1   5  15        4.36       15.59     11.82 o 
   0   5  15        0.65       -1.71     10.11 o 
   1   5  15       27.94       28.95     14.90 o 
   2   5  15       21.29       20.04     11.82 o 
   3   5  15       44.66       56.88     17.99 o 
   4   5  15       31.15       31.52     15.59 o 
   5   5  15        3.39       13.70     12.68 o 
  -1   6  15        1.06       -4.97     11.48 o 
   0   6  15        0.66       -5.82     11.48 o 
   1   6  15        4.74        9.42     11.48 o 
   2   6  15        3.25        4.11      9.76 o 
   3   6  15        9.10        4.97      9.42 o 
   4   6  15        1.54       28.27     14.73 o 
   0   7  15        0.42        7.20     13.36 o 
   1   7  15        1.93       -8.57      9.76 o 
   2   7  15        7.36       23.13     13.70 o 
   3   7  15        0.67       -4.97     10.28 o 
   4   7  15        0.07      -12.68      9.08 o 
   2   8  15        0.45        3.60     10.28 o 
   3   8  15        5.91        1.71     12.33 o 
  -1  -5  16        0.27       -4.28     11.82 o 
   0  -5  16        1.45        2.40     12.85 o 
   1  -5  16        1.61        9.08     14.05 o 
  -1  -4  16        1.19       -9.42     10.11 o 
   0  -4  16        0.43       -7.54     10.28 o 
   1  -4  16        2.44       23.13     14.22 o 
   2  -4  16        0.11        2.27      8.30 o 
  -2  -3  16        0.08        9.42     11.48 o 
  -1  -3  16        0.11       -4.97     10.79 o 
   0  -3  16        1.30       10.28     12.51 o 
   1  -3  16       15.88       17.97      9.92 o 
   2  -3  16        3.77        3.71      7.12 o 
   3  -3  16        1.67       18.17      9.71 o 
  -2  -2  16        0.85       12.51     11.31 o 
  -1  -2  16        5.20       -5.31     11.48 o 
   0  -2  16        7.97        8.03     11.73 o 
   1  -2  16        0.14        2.91      7.85 o 
   2  -2  16        4.89        2.03      7.72 o 
   3  -2  16        2.58        5.35      8.44 o 
  -1  -1  16        3.31        9.59     13.36 o 
   0  -1  16        1.47        1.88      7.51 o 
   1  -1  16        1.33        0.35      7.17 o 
   2  -1  16        5.73       12.77      8.23 o 
   3  -1  16        5.82        9.37      8.04 o 
   4  -1  16        2.76       -9.76     10.45 o 
  -2   0  16        1.09      -11.14     13.70 o 
  -1   0  16        0.20       32.55     14.39 o 
   0   0  16        1.71        4.28     11.48 o 
   1   0  16        0.39       -0.62      7.20 o 
   2   0  16       27.97       43.62     11.11 o 
   3   0  16        8.35       10.60     11.56 o 
   4   0  16       39.30       63.21     19.36 o 
  -2   1  16        1.48      -10.62     13.02 o 
  -1   1  16        1.82       -5.14     11.82 o 
   0   1  16       13.08       19.36     14.22 o 
   1   1  16       23.40       28.78     14.05 o 
   2   1  16       25.93       42.84      9.87 o 
   3   1  16        4.49       -4.33     14.56 o 
   4   1  16        0.93        8.57     12.33 o 
  -2   2  16        0.00        5.14     13.88 o 
  -1   2  16        1.23        7.54     13.70 o 
   0   2  16       11.48        3.25     12.33 o 
   1   2  16        5.67        1.37     10.45 o 
   2   2  16        6.12       -3.25      9.76 o 
   3   2  16       10.64       15.25     12.85 o 
   4   2  16       58.75       56.19     18.67 o 
  -1   3  16       43.51       18.67     14.39 o 
   0   3  16        4.92        6.34     12.51 o 
   1   3  16       23.37       36.49     16.10 o 
   2   3  16        8.09        4.80     10.28 o 
   3   3  16        0.52        1.37      9.94 o 
   4   3  16        4.26        7.71     14.05 o 
  -1   4  16        4.75        2.23     13.53 o 
   0   4  16        0.78        1.71     11.65 o 
   1   4  16        1.79        0.00     11.14 o 
   2   4  16        0.79       16.79      9.76 o 
   3   4  16        3.57        9.94     13.02 o 
   4   4  16        1.53        8.05     13.88 o 
   0   5  16        0.29      -10.96     11.99 o 
   1   5  16       10.09       11.48     13.88 o 
   2   5  16        0.72       -2.40      9.76 o 
   3   5  16       16.25       26.72     14.73 o 
   4   5  16        0.23       -8.05     12.51 o 
   1   6  16        0.11        3.94     12.33 o 
   2   6  16       18.96       19.70     15.25 o 
   3   6  16       10.86       19.87     13.88 o 
   0  -3  17        0.12       -1.37     11.82 o 
   1  -3  17        0.46       17.37     10.52 o 
  -1  -2  17        0.24       -3.94     11.82 o 
   0  -2  17        1.96        9.72      9.43 o 
   1  -2  17        0.01       -2.95      8.36 o 
   2  -2  17       10.95       11.54      9.63 o 
  -1  -1  17        0.07       17.99     15.08 o 
   0  -1  17        2.55        7.34      8.90 o 
   1  -1  17       25.97        5.52     14.30 o 
   2  -1  17        5.24        7.73      8.56 o 
   3  -1  17        7.69        5.64      8.90 o 
  -1   0  17        1.80        4.28     12.68 o 
   0   0  17        2.01       -5.65     12.68 o 
   1   0  17       24.66       24.33     13.19 o 
   2   0  17       24.18       14.43     15.93 o 
   3   0  17        4.10       26.12     10.33 o 
  -1   1  17        0.07        4.97     13.53 o 
   0   1  17        0.29       -2.23     12.68 o 
   1   1  17        8.56       19.19     13.02 o 
   2   1  17        0.22        2.74     10.62 o 
   3   1  17        1.40       -6.96      7.33 o 
   0   2  17        4.42      -11.31     12.51 o 
   1   2  17        0.40        9.08     11.48 o 
   2   2  17        3.08       12.16     11.82 o 
   3   2  17        3.31       -5.14     11.65 o 
   0   3  17        0.65        0.34     13.19 o 
   1   3  17       15.72       19.19     16.62 o 
   2   3  17        0.61        0.86     10.62 o 
   3   3  17        3.05      -12.68      9.94 o 
   1   4  17       12.66       11.14     14.90 o 
   2   4  17        0.57       15.08     12.68 o 
   3   4  17        6.15        0.00     12.68 o 
   2   5  17        2.91       18.50     15.59 o 
                                                 
